# Supplementary material for: Validation of the Management of Emotions in Others Scale-Short Form in Spanish adolescents
Source: Front Psychol. 2026 Jan 28;16:1677479. doi: 10.3389/fpsyg.2025.1677479 (PMC12891234; doi:10.3389/fpsyg.2025.1677479)
Supplement: Supplementary file 1 [file Data_Sheet_1.csv]

Código	Género	EDAD	teique_asf_01	teique_asf_02	teique_asf_03	teique_asf_04	teique_asf_05	teique_asf_06	teique_asf_07	teique_asf_08	teique_asf_09	teique_asf_10	teique_asf_11	teique_asf_12	teique_asf_13	teique_asf_14	teique_asf_15	teique_asf_16	teique_asf_17	teique_asf_18	teique_asf_19	teique_asf_20	teique_asf_21	teique_asf_22	teique_asf_23	teique_asf_24	teique_asf_25	teique_asf_26	teique_asf_27	teique_asf_28	teique_asf_29	teique_asf_30	CS1	CS2	CS3	CS4	CS5	CS6	CS7	CS8	CS9	CS10	CS11	CS12	CS13	CS14	CS15	CS16	CS17
a1+	1	12	6	4	6	5	7	7	2	7	5	3	6	5	7	4	7	4	5	3	6	7	3	2	4	7	2	7	5	7	7	7	7	6	5	6	3	5	4	4	6	7	7	1	6	5	6	6	5
a2+	1	13	4	4	6	4	7	7	5	6	5	6	5	7	2	7	6	4	3	6	5	7	6	1	2	7	4	5	5	7	7	5	1	5	4	4	5	6	6	4	7	5	7	7	6	7	5	4	3
a3+	0	13	2	6	6	7	6	7	4	4	4	6	5	7	7	6	5	3	7	4	6	7	3	4	4	4	2	4	1	2	6	4	7	7	6	6	5	7	5	6	6	7	7	7	5	5	6	6	6
a4+	0	12	4	5	4	4	7	6	2	6	6	7	5	3	7	5	3	5	5	4	5	5	3	3	4	5	4	4	5	3	5	4	4	5	4	5	4	5	5	5	4	5	4	6	5	6	5	5	5
a5+	0	13	5	4	3	4	4	5	3	3	2	4	6	2	3	3	4	5	6	2	4	4	5	2	5	3	4	5	3	1	3	2	5	5	4	5	6	6	6	4	4	4	4	5	5	5	6	7	7
a6+	1	13	1	7	4	3	2	7	3	7	1	4	6	3	6	3	1	3	7	4	6	4	3	2	3	2	3	6	4	1	7	6	5	5	4	6	7	7	4	6	7	7	6	7	7	7	7	7	7
a7+	1	13	3	5	5	7	7	5	2	4	7	6	6	7	7	6	5	4	4	3	6	7	6	2	4	6	4	7	6	7	5	5	1	5	5	5	6	5	7	5	5	6	5	5	6	7	5	5	5
a8+	1	12	3	5	4	6	4	5	6	6	4	5	5	4	6	4	2	6	7	4	5	4	4	3	4	4	6	6	4	4	4	5	4	2	4	2	4	5	5	6	6	4	6	7	7	7	7	7	7
a9+	0	13	6	4	3	2	6	4	6	3	3	3	5	2	6	1	1	3	5	2	5	4	5	7	6	5	2	4	5	1	4	5	5	4	5	4	4	4	5	4	5	4	3	4	6	5	6	6	6
a10+	1	12	4	7	4	6	7	7	7	7	6	7	7	7	7	7	7	1	7	1	7	7	6	4	3	7	7	1	6	1	7	4	1	4	7	7	7	7	7	7	7	7	7	7	7	7	7	7	5
a11+	1	12	1	4	5	3	7	6	6	6	5	6	5	3	6	4	7	3	5	3	5	6	3	4	2	7	1	5	3	4	5	6	4	5	6	7	7	7	7	7	7	7	7	7	7	7	5	4	5
a12+	0	13	1	1	6	1	7	4	2	3	7	1	7	7	7	2	1	7	7	7	1	7	3	7	5	7	6	7	7	7	4	5	7	7	4	2	4	5	3	7	7	7	5	4	4	1	3	4	4
a13+	0	14	6	5	5	6	6	6	4	3	2	4	7	1	5	6	2	4	7	7	6	5	4	1	6	4	5	2	4	7	2	5	4	1	3	4	6	7	5	6	7	5	5	6	6	6	6	5	6
a14+	1	13	5	6	6	2	6	6	4	5	4	5	6	2	4	5	4	5	6	6	1	5	4	1	2	3	6	7	2	5	5	4	4	5	5	5	5	5	5	5	4	3	5	5	2	2	4	3	4
a15+	1	13	5	6	4	4	7	4	6	7	6	4	7	6	7	6	2	7	7	4	7	6	7	6	4	5	6	7	5	2	7	5	4	3	3	3	4	7	7	5	7	6	6	7	7	7	7	3	3
a16+	0	14	2	6	4	2	5	5	5	6	4	5	4	4	6	4	1	5	6	4	2	6	7	5	6	5	3	6	5	2	5	6	5	5	4	5	7	6	5	4	7	5	5	6	6	5	5	5	6
a17+	1	12	2	6	4	5	7	7	3	4	4	7	7	4	7	3	2	2	7	2	4	7	2	3	2	4	5	3	4	4	2	4	7	7	4	7	4		7	7	7	7	7	7	7	7	7	7	7
a18+	0	13	4	3	6	2	7	7	2	7	3	5	7	4	7	5	1	2	6	6	6	5	6	1	4	4	1	5	4	1	5	4	4	5	6	7	4	5	5	6	7	6	7	7	7	5	7	7	6
a19+	1	12	6	6	6	7	7	7	6	7	7	2	5	7	7	5	6	6	7	5	6	7	4	2	6	7	4	7	6	7	4	5	4	6	2	6	6	7	7	7	7	7	7	7	7	7	7	7	7
a20+	0	12	5	7	6	5	6	7	3	6	6	4	7	4	6	3	6	5	7	5	5	6	6	2	7	6	3	6	6	2	4	5	4	6	6	5	7	7	7	7	7	6	7	7	7	6	7	6	6
a21+	1	15	7	7	4	3	5	2	7	5	4	4	7	1	7	1	1	7	7	4	1	4	3	5	1	3	4	7	1	4	5	1	3	7	4	1	1	4	6	5	7	7	6	2	7	7	7	7	7
a22+	1	12	5	2	6	3	6	6	5	4	5	6	6	5	5	3	4	2	3	6	4	6	5	2	4	6	6	6	4	4	4	4	4	4	5	3	4	4	5	6	5	5	6	6	6	5	6	4	4
a23+	0	13
a24+	1	12
a25+	0	12	2	4	3	4	4	6	1	3	1	1	7	1	4	1	2	1	7	1	6	4	4	1	2	1	1	6	4	1	7	6	7	4	7	7	7	7	7	7	7	4	7	6	7	7	7	7	7
a26+	1	12	5	7	6	7	7	7	7	7	7	2	6	7	7	7	6	7	6	6	6	7	7	1	7	7	2	7	7	7	7	6	7	5	5	5	4	7	7	7	7	7	7	7	7	7	7	7	7
a27+	0	12	3	4	3	2	3	3	1	7	2	4	6	1	7	1	3	5	4	2	1	5	7	1	6	4	3	5	3	4	2	1	5	6	2	3	5	6	5	4	3	3	2	5	6	2	6	7	7
a28+	1	12	2	3	6	3	6	6	4	6	5	7	6	7	6	6	6	1	2	6	7	7	7	2	2	6	4	6	7	7	6	6	4	4	4	4	5	6	6	5	6	6	6	6	6	7	7	5	5
a29+	1	13	2	7	4	7	7	4	4	2	5	6	4	5	7	7	4	1	7	2	6	7	5	2	4	5	2	5	7	3	1	1	5	5	6	3	1	1	2	3	5	5	4	4	6	5	4	5	5
a30+	1	12	6	5	5	5	7	6	1	4	5	5	5	6	6	3	4	7	5	5	2	7	3	3	6	7	4	5	6	6	3	4	4	6	6	6	4	6	6	6	5	6	6	7	6	7	6	5	5
a31+	1	12
a32+	0	13	6	7	7	7	7	4	6	7	7	7	7	6	7	2	4	5	6	7	5	7	7	5	2	7	7	7	7	7	3	6	7	6	4	4	6	7	6	6	7	7	7	7	7	5	7	6	3
a33+	0	12	7	2	4	2	7	7	2	7	7	6	6	4	7	4	3	2	6	7	7	7	7	1	1	6	1	7	6	7	1	1	4	5	6	6	5	7	5	6	7	4	6	7	7	4	7	3	4
a34+	0	12	4	7	7	1	7	7	1	6	7	7	6	7	6	7	7	4	7	7	1	7	4	4	7	7	1	7	7	7	7	6	7	6	7	6	4	7	4	7	7	6	7	6	7	7	6	6	6
a35+	0	12
a36+	1	13	4	5	5	7	7	7	5	6	7	7	7	7	6	7	7	5	5	6	2	7	4	6	5	7	7	7	7	7	2	5	5	4	5	5	5	5	5	5	5	5	5	7	7	6	5	5	5
a37+	0	13	4	5	6	6	5	5	6	6	6	6	6	4	2	4	6	6	5	6	7	6	5	2	4	6	2	5	7	7	5	5	5	5	4	6	5	6	7	5	6	5	6	5	6	6	6	5	5
a38+	1	13	6	4	5	5	7	6	7	7	6	6	5	6	6	7	4	6	5	7	6	7	7	4	1	6	7	1	6	7	4	5	4	2	5	4	1	6	7	5	1	3	6	7	1	4	7	5	1
a39+	0	13	3	4	4	4	6	4	5	6	7	4	6	4	2	4	3	3	5	4	6	4	2	1	1	7	1	5	6	7	6	4	5	4	6	5	2	4	3	4	5	5	3	1	6	5	6	6	4
a40+	0	13	6	4	4	5	4	7	4	3	7	6	7	2	7	1	3	1	7	6	7	4	5	7	7	7	4	5	4	7	4	7	5	2	4	5	7	7	6	7	4	2	7	7	5	7	4	1	7
a41+	1	12
a42+	0	13	5	4	4	7	7	4	4	7	1	1	4	7	7	1	1	1	4	1	6	1	3	4	4	1	7	4	4	4	4	4	1	4	4	4	4	4	4	4	4	4	4	4	4	4	4	4	4
a43+	0	13
a44+	1	13	4	5	5	6	6	7	4	4	5	5	4	3	4	4	6	1	5	5	1	5	2	2	4	6	4	5	2	6	6	4	3	4	4	4	5	6	6	6	5	7	7	7	7	6	6	6	4
a45+	1	12	3	4	4	4	7	6	2	4	6	4	5	6	5	4	2	4	6	6	3	6	5	3	6	7	4	3	5	1	2	5	4	5	4	4	5	5	5	5	5	5	5	5	5	5	6	6	5
a46+	1	13	3	3	2	4	1	3	5	2	2	2	3	2	1	6	1	4	5	3	1	1	4	6	2	5	4	4	2	5	4	4	4	6	4	4	4	5	5	6	6	6	7	4	4	4	4	5	5
a47+	0	12	5	3	6	6	7	4	4	6	7	4	1	4	6	4	1	7	3	2	4	6	1	1	1	1	4	6	3	3	4	5	3	4	2	6	7	7	7	6	7	6	6	7	5	6	6	4	6
a48+	0	13	2	7	3	3	4	6	2	2	4	6	6	2	6	4	1	2	6	3	5	4	2	3	2	4	2	4	2	7	5	6	2	2	3	3	6	3	4	4	5	6	6	4	7	7	7	7	7
a49+	0	12
a50+	0	12	4	4	7	1	7	6	3	3	7	6	6	7	6	7	3	2	6	7	2	7	4	2	4	7	6	6	6	7	5	6	4	4	4	4	2	6	6	5	3	6	6	7	7	5	3	6	5
a51+	1	12	3	4	6	7	5	4	4	4	3	2	3	6	4	5	2	6	5	2	4	4	1	6	4	2	3	3	1	3	5	5	6	6	4	4	6	7	4	7	7	7	7	7	7	5	6	5	7
a52+	0	12	1	4	2	5	4	1	2	3	1	5	5	2	4	2	3	6	4	2	5	4	4	2	4	3	3	4	4	2	4	4	4	4	4	4	4	2	4	4	4	4	4	4	4	4	4	4	4
a53+	1	12	4	5	5	2	4	3	3	4	7	3	3	2	6	3	3	1	4	6	5	3	4	7	6	4	1	6	6	4	1	7	2	1	7	4	7	4		2	5	3	5	1	7	4	2	6	4
a54+	1	12	3	4	4	5	6	2	6	4	3	3	5	2	1	1	5	5	3	4	5	7	5	3	4	5	3	3	4	4	4	4	1	2	3	5	3	5	3	4	4	5	5	6	5	5	5	5	4
a55+	0	13	4	3	4	2	5	6		6	3	4	6	2	1	3	2	7	1	4	2	5	4	4	6	2	4	2	4	4	4	2	1	7	2	7	4	4	5	4	6	7	7	5	7	4	7	4	3
a56+	0	12	4	3	5	4	7	6	3	4	5	4	5	4	4	4	5	3	4	6	6	6	6	3	4	6	1	4	7	4	5	5	5	5	5	6	5	5	4	5	5	5	5	5	6	6	6	6	6
a57+	0	12	3	5	4	5	5	6	5	6	4	4	6	4	5	4	4	3	3	5	5	3	6	6	4	5	6	5	4	6	4	5	6	6	6	6	4	4	4	5	6	5	4	5	6	5	6	5	4
a58+	0	12	4	3	3	3	4	5	3	3	3	2	5	3	3	4	4	2	4	3	5	4	5	4	3	3	5	4	4	3	5	4	5	3	3	3	5	4	4	5	5	4	5	6	4	5	5	4	6
a59+	1	13	2	3	4	2	3	6	4	1	5	2	7	2	1	3	5	4	7	1	7	7	7	1	6	6	3	2	5	1	4	5	5	5	6	7	6	5	6	7	6	6	5	6	7	6	7	6	7
a60+	1	13	4	4	3	4	4	4	4	4	4	4	4	4	4	4	4	4	4	4	4	4	4	4	4	4	4	4	4	4	4	4	4	4	4	4	4	4	4	4	4	4	4	4	4	4	4	4	4
a61+	1	12	7	2	5	4	5	2	7	6	3	4	5	2	1	2	5	4	3	6	1	2	3	4	5	6	1	2	5	4	3	2	1	2	3	4	5	6	7	6	5	4	3	2	1	2	3	4	5
a62+	0	13	4	6	6	4	7	6	4	6	6	6	6	2	7	4	1	7	7	7	4	7	3	2	1	4	7	7	4	1	7	6	1	2	3	2	2	4	4	3	4	4	4	3	4	3	3	5	7
a63+	0	12
a64+	1	12	7	7	5	7	7	7	7	7	7	1	4	7	7	7	7	7	7	7	4	7	7	1	5	7	4	1	7	7	7	1	7	7	7	4	5	7	6	7	6	6	6	6	3	3	4	5	6
a65+	1	12	2	3	6	5	3	2	4	2	3	7	5	1	6	3	3	2	2	3	3	4	4	3	4	6	4	6	6	4	1	5	2	5	2	5	3	4	2	6	4	3	6	3	4	2	4	5	2
a66+	1	12	1	3	3	2	5	7	3	5	6	5	6	5	2	4	6	2	6	4	4	6	4	2	4	4	5	3	6	5	6	5	1	3	2	6	3	6	6	3	3	5	5	4	2	6	3	6	3
a67+	0	13	1	6	4	1	7	5	2	3	6	7	5	4	1	2	6	1	1	4	3	6	5	7	4	7	7	3	7	1	6	6	2	6	4	4	1	2	1	4	3	2	1	7	5	6	3	1	1
a68+	0	12	2	6	4	4	5	4	2	4	3	6	5	5	6	6	3	3	5	5	3	5	6	2	3	4	6	4	4	2	3	3	2	5	2	2	2	6	5	4	3	1	4	4	5	5	4	3	2
a69+	0	13	7	7	4	1	5	6	2	1	6	6	7	4	6	3	1	7	7	3	7	6	7	1	6	5	1	5	4	5	6	1	4	5	4	4	6	5	6	7	7	7	6	7	7	7	7	7	6
a70+	0	12	7	7	6	1	1	16	2	1	6	7	7	1	6	3	6	7	5	7	3	7	6	4	5	7	2	5	6	7	6	2	5	4	3	3	6	3	6	3	3	3	3	3	6	6	6	6	6
a71+	0	12	5	2	5	4	6	6	1	3	2	5	6	4	7	4	3	3	7	3	7	6	6	1	1	3	1	3	3	7	5	3	2	2	2	4	4	5	7	6	6	5	7	7	4	2	7	3	1
a72+	1	12
a73+	1	12	7	2	5	4	5	2	5	4	6	1	6	3	4	5	2	5	4	3	6	7	6	3	4	3	6	5	4	3	6	7	6	7	4	5	4	5	4	4	3	4	3	4	5	4	3	4	4
a74+	0	12	5	4	4	4	5	7	4	4	4	4	4	4	4	4	4	4	4	4	4	4	4	4	4	4	4	4	4	4	4	4	4	4	4	4	4	4	4	4	4	4	4	4	4	4	4	4	4
a75+	0	14	2	2	7	7	7	2	4	6	7	4	7	7	1	7	7	6	7	4	7	7	4	4	4	7	2	6	7	7	7	4	5	5	5	5	2	3	2	1	2	5	4	5	5	5	6	6	6
a76+	1	12	3	6	6	6	7	7	4	6	6	4	6	7	7	6	6	4	4	7	6	7	6	4	3	6	3	5	5	1	2	7	6	6	6	6	4	7	7	6	6	5	6	7	7	7	7	4	7
a77+	0	12
a78+	1	13	4	4	4	3	4	7	4	4	4	3	4	4	6	4	4	6	6	4	4	4	4	4	4	6	4	6	4	4	4	4	2	2	3	2	2	2	3	2	5	5	5	5	5	5	5	5	5
a79+	0	12	3	1	7	7	7	7	6	7	7	1	7	7	7	2	7	7	7	7	1	7	3	2	7	7	2	2	4	1	2	4	7	7	6	6	5	6	6	6	3	6	6	4	6	7	7	7	7
a80+	0	13	7	2	7	7	7	6	4	7	7	1	6	7	7	2	6	7	7	7	6	7	7	5	7	7	4	7	7	1	7	6	6	6	7	7	7	7	7	7	7	7	7	7	7	7	7	7	7
a81+	0	13	4	7	7	5	7	7	4	5	6	2	6	6	7	6	3	7	7	7	5	7	4	1	4	6	2	5	6	1	4	5	4	7	7	6	6	6	6	6	5	7	7	7	6	5	7	7	7
a82+	1	14	1	7	4	1	4	7	7	4	4	6	6	4	7	3	1	7	7	7	6	5	2	7	5	4	4	7	5	7	7	4	4	5	4	5	7	7	2	6	7	6	7	7	7	6	7	7	6
a83+	1	13	5	6	5	7	6	6	6	6	6	7	7	7	7	7	7	6	7	7	6	6	6	4	6	6	4	1	1	2	2	2	6	1	5	5	4	4	6	6	6	6	6	6	6	6	6	6	6
a84+	1	12
a85+	1	12	4	4	6		7	7	6	1	5	7	6	3	6	2	7	3	3	3	6	6	4	4	5	4	4	4	4	7	4	4	4	4	4	5	5	6	6	6	6	6	6	6	6	6	6	5	5
a86+	0	12	4	7	2	6	7	7	4	5	5	7	4	3	7	2	6	7	7	4	4	6	5	4	5	5	6	4	7	7	4	6	6	4	4	6	4	6	6	6	6	6	6	6	7	7	7	6	7
a87+	0	12
a88+	1	14	1	1	1	1	4	7	2	1	1	6	6	1	6	2	1	1	5	2	1	2	2	2	6	3	2	6	5	1	6	6	5	7	7	6	2	4	4	6	4	7	7	6	7	6	4	7	7
a89+	0	12
a90+	1	12
a91+	1	12	3	2	5	5	5	6	3	5	4	4	5	3	5	3	5	3	6	3	6	6	4	3	6	6	2	4	5	2	6	6	5	5	5	5	5	5	5	5	5	5	5	6	5	5	5	6	5
a92+	0	12
a93+	0	14	4	3	4	3	7	4	6	4	4	5	6	3	4	4	2	5	4	3	4	7	2	3	6	5	6	4	6	3	5	4	4	3	5	4	6	3	4	5	3	6	6	6	6	6	6	5	7
a94+	1	14	4	3	5	3	7	4	3	7	7	7	7	7	7	4	4	1	5	4	6	7	6	3	4	7	3	7	4	3	5	4	1	4	1	4	1	5	7	4	4	5	5	5	7	5	5	3	4
a95+	0	13	5	3	6	2	7	6	2	6	7	2	6	6	5	5	2	2	2	4	1	7	4	2	6	7	1	2	6	1	7	6	2	2	1	1	7	7	7	5	6	6	5	7	7	2	6	5	6
a96+	0	14	6	1	4	6	7	7	2	7	2	2	1	1	5	6	1	4	2	1	1	3	7	1	5	4	1	3	1	2	1	4	7	7	7	7	6	7	6	7	6	6	6	5	6	7	7	5	5
a97+	1	14	3	4	6	4	7	6	5	3	7	6	4	7	7	7	6	6	4	7	5	7	7	2	2	7	4	4	7	7	7	6	5	5	5	5	4	6	5	4	6	4	7	7	5	5	4	6	6
a98+	0	13	3	7	6	6	7	7	4	7	4	6	5	4	7	4	6	4	6	7	3	7	4	3	4	4	5	6	5	7	6	3	6	4	4	5	4	6	2	4	7	6	7	7	7	7	7	7	7
a99+	0	14	7	7	7	1	7	6	1	2	6	4	7	1	3	7	1	7	7	1	5	7	7	1	7	6	1	7	7	7	7	1	7	7	7	7	3	4	2	5	3	7	6	7	6	4	7	4	4
a100+	1	13	2	2	7	4	7	2	2	4	1	7	4	3	3	3	4	5	6	6	5	7	5	2	4	7	3	1	2	1	4	7	4	4	4	5	3	5	5	4	4	4	4	5	5	4	6	5	5
a101+	1	13	5	5	5	5	6	6	4	6	6	7	6	7	6	6	6	5	5	5	6	7	3	4	2	6	4	5	6	7	6	6	5	5	5	6	6	7	6	5	5	6	6	7	5	5	6	6	5
a102+	1	14	4	2	5	5	6	5	5	6	4	5	5	6	5	5	5	4	2	5	4	6	4	5	4	5	5	5	5	3	3	4	4	5	5	5	4	5	6	4	6	6	5	6	4	4	5	4	4
a103+	1	13	4	5	4	4	5	5	6	4	2	5	5	3	5	4	4	3	4	4	5	4	4	4	4	4	4	4	4	1	6	2	4	5	4	4	4	4	5	5	4	5	5	5	4	5	5	4	5
a104+	1	13	4	3	5	6	4	7	4	3	6	5	4	2	6	5	6	5	4	6	5	6	4	4	5	6	2	5	5	2	5	4	4	5	4	3	6	2	4	4	6	5	2	3	4	4	7	6	3
a105+	0	14	4	5	6	4	7	7	3	5	6	5	6	6	6	5	6	3	6	5	6	7	4	2	4	7	3	5	7	6	5	5	7	7	7	7	6	6	7	7	7	7	7	6	6	7	7	6	7
a106+	0	13	2	7	1	1	5	1	4	7	1	4	6	1	5	6	1	6	7	2	5	2	1	5	1	1	4	6	2	5	3	5	2	2	3	1	3	7	5	6	2	7	1	1	5	1	5	7	5
a107+	1	13	3	4	3	4	6	6	4	4	5	4	5	6	5	5	4	3	3	4	5	5	3	2	4	6	4	4	5	1	5	5	7	5	6	5	3	4	5	6	6	7	5	6	3	5	5	3	6
a108+	1	13	4	3	6	4	7	6	5	4	4	6	7	3	7	7	1	7	7	6	1	7	7	5	2	5	6	7	7	4	7	4	5	1	4	1	7	7	7	6	5	4	6	5	7	6	6	6	7
a109+	1	14	1	3	4	5	3	7	7	4	5	2	5	3	7	5	1	4	4	4	2	6	5	3	4	4	5	3	3	4	5	2	7	5	3	4	4	4	2	7	5	7	7	7	4	6	7	4	7
a110+	1	14	5	3	4	4	5	4	3	5	5	5	5	5	1	4	5	2	4	3	4	5	6	2	1	6	3	4	5	3	7	5	7	7	5	7	4	4	4	3	6	6	3	4	5	7	7	7	6
a111+	1	14	4	6	6	4	6	4	5	7	5	7	6	4	6	7	3	4	7	6	6	6	6	4	7	6	6	6	5	3	6	6	5	4	5	5	3	5	6	6	5	6	6	6	6	7	7	7	6
a112+	0	13	4	6	7	7	7	7	3	5	7	6	7	6	7	7	3	7	7	7	4	7	7	5	6	7	5	7	7	7	5	3	4	7	6	7	6	7	6	7	7	6	7	7	5	6	7	5	7
a113+	0	15	2	5	3	3	3	6	2	5	6	7	4	2	5	4	4	2	5	5	2	3	5	3	4	4	6	5	3	1	4	4	4	3	4	5	4	2	3	4	4	5	5	3	5	7	6	4	4
a114+	0	14	4	3	5	5	7	6	4	4	5	3	6	6	7	3	1	5	7	3	6	6	3	4	5	6	5	4	6	1	5	4	4	5	5	4	5	7	6	5	5	5	5	6	7	4	5	7	6
a115+	1	13	5	5	4	5	6	7	4	5	6	6	5	4	5	4	5	5	5	5	5	6	4	2	5	6	5	5	5	7	6	4	5	5	4	5	4	5	5	4	5	4	5	6	5	5	5	4	5
a116+	0	14	2	4	5	4	7	7	4	5	5	7	6	5	6	4	7	5	4	5	5	7	7	3	5	6	6	4	7	6	4	4	4	4	4	4	6	6	6	6	6	6	6	6	6	5	5	7	5
a117+	1	13	4	3	5	4	7	6	4	5	7	6	5	4	6	5	4	7	4	6	5	7	4	5	5	5	2	7	5	7	6	4	5	5	4	6	5	6	5	6	5	6	6	6	7	7	6	7	6
a118+	1	14	4	4	6	1	4	6	2	4	3	4	7	7	3	4	2	1	4	2	4	7	2	2	4	3	1	5	6	7	5	4	4	6	5	6	4	2	5	4	6	5	6	7	5	4	6	3	7
a119+	0	14	4	7	7	4	7	7	3	4	7	2	7	6	7	2	3	4	7	6	4	6	7	5	7	7	2	4	7	1	1	5	6	4	5	7	3	6	4	6	6	6	7	4	6	5	7	7	6
a120+	1	14	5	6	6	6	7	7	4	7	7	7	6	7	7	7	6	2	6	7	4	6	7	7	4	7	3	4	7	7	7	6	5	6	3	6	4	7	5	7	6	6	7	7	6	6	6	6	6
a121+	0	13	7	6	6	4	7	7	6	7	7	7	1	7	7	5	6	6	6	7	6	7	4	6	4	7	7	6	7	2	5	5	4	6	5	5	6	7	7	7	7	7	7	7	7	6	7	6	6
a122+	1	13	4	6	5	6	7	7	4	6	6	6	6	5	7	4	6	6	6	6	4	6	4	3	5	6	3	4	5	7	5	4	3	4	4	4	5	6	5	7	5	6	6	7	6	5	6	5	3
a123+	0	13	4	6	5	5	7	6	4	7	4	6	6	6	6	5	2	7	6	6	5	6	5	4	5	5	6	6	6	3	4	4	4	5	5	5	6	6	7	6	6	6	6	6	7	5	6	5	6
a124+	0	14	3	7	6	7	5	7	6	6	6	7	5	6	7	6	5	7	7	6	6	6	4	2	7	6	3	4	7	6	7	2	6	5	4	6	7	7	7	7	7	6	7	6	6	6	7	5	6
a125+	0	14	5	4	5	5	7	7	4	5	2	6	5	4	7	1	2	3	4	4	3	7	5	2	3	3	6	4	6	1	4	1	3	7	5	5	5	5	4	5	7	7	7	7	7	7	5	6	4
a126+	0	14	5	3	4	6	7	7	3	2	6	3	5	2	7	2	4	2	6	6	2	7	4	4	2	7	2	3	7	3	2	4	5	6	6	6	4	6	5	6	6	6	7	6	6	7	6	7	6
a127+	0	14	1	4	1	3	4	5	2	3	3	1	7	2	7	3	6	1	7	1	6	4	5	2	5	4	2	4	5	2	3	6	5	4	6	4	5	6	6	7	5	3	6	5	7	6	7	6	7
a128+	0	15	1	5	7	2	7	7	3	4	2	7	6	1	3	1	3	6	4	7	1	7	1	3	3	4	3	1	2	2	7	5	1	7	4	3	6	7	7	7	7	7	7	7	6	4	6	6	7
a129+	1	14	1	7	5	4	7	7	4	7	6	6	5	7	6	3	3	4	6	6	1	27	4	4	5	6	6	4	5	4	6	6	6	5	4	6	1	3	3	5	6	7	6	7	6	3	4	6	4
a130+	0	13	5	5	6	6	7	6	7	4	7	6	5	7	7	4	5	7	6	6	5	7	5	4	5	7	4	5	6	7	5	4	4	6	5	6	5	6	6	5	6	5	5	7	6	5	5	5	5
a131+	0	13	1	7	3	4	5	7	6	1	4	7	7	1	5	2	5	6	7	3	7	5	7	1	3	4	7	7	4	2	5	5	4	5	4	7	4	4	4	6	6	6	6	3	7	7	7	7	7
a132+	1	14
a133+	1	13	7	6	7	7	7	7	7	7	7	7	7	7	7	4	7	7	6	7	6	7	7	4	5	7		7	1	1	1	7	7	1	7	7	4	1	7	6	7	6	7	7	1	6	6	1	7
a134+	0	14	3	6	6	7	7	6	3	7	5	7	4	7	6	7	7	7	5	5	6	7	5	3	3	6	6	2	7	6	5	6	4	2	2	2	4	7	6	6	5	2	4	7	3	5	4	4	2
a135+	0	13	1	1	1	1	4	4	1	4	1	4	4	1	4	4	1	1	2	1	4	4	5	1	7	3	1	7	1	2	7	1	1	1	4	4	7	1	2	4	4	2	4	1	7	4	4	4	6
a136+	1	15	6	3	5	7	7	7	4	1	1	1	7	1	6	4	5	1	7	2	1	2	5	1	7	1	7	4	3	1	6	7	2	4	2	4	3	5	5	5	6	1	5	1	4	4	7	2	1
a137+	1	13	1	4	7	5	7	6	7	1	1	7	7	7	7	1	7	1	7	7	7	7	7	1	1	7	1	7	7	7	7	7	1	7	7	7	7	3	3	5	1	1	4	4	1	7	7	1	1
a138+	1	14	4	1	4	1	7	7	4	1	7	1	1	1	7	1	4	1	4	7	1	7	4	4	4	7	7	1	4	4	4	1	1	6	7	1	1	7	7	7	1	1	7	7	7	3	1	7	1
a139+	1	14	7	7	7	7	7	7	1	6	6	7	7	1	7	7	7	7	5	7	7	7	5	1	1	7	7	4	1	7	7	1	7	7	7	7	7	7	7	7	7	7	7	7	4	7	7	3	7
a140+	0	14	3	6	3	2	6	7	6	2	4	5	7	2	7	7	4	2	7	3	1	5	6	2	5	4	6	7	4	3	7	7	4	3	5	4	6	7	7	7	7	6	7	7	6	7	6	6	7
a141+	0	13	4	1	2	4	7	3	5	4	6	7	5	2	7	1	6	7	1	1	7	7	1	2	7	7	1	1	4	7	4	1	1	6	1	7	1	1	4	1	2	7	1	1	4	4	1	1	4
a142+	1	13	5	5	6	2	6	5	6	6	6	5	5	5	6	5	5	6	7	5	6	6	3	1	2	5	6	3	6	6	4	6	2	3	3	2	5	5	6	3	6	6	3	7	6	4	6	5	3
a143+	0	14	3	4	4	4	4	7	3	4	3	4	5	3	5	4	4	5	4	5	5	4	4	3	4	2	5	4	4	2	4	4	5	4	3	4	6	6	6	5	4	5	5	5	5	5	6	4	5
a144+	0	13	4	7	7	7	2	3	3	6	4	4	7	7	3	5	5	5	2	3	3	7	2	4	4	7	7	4	6	5	4	2	6	7	2	7	6	7	7	7	7	6	6	7	6	6	6	4	5
a145+	1	13	7	3	7	7	7	7	1	2	5	4	1	4	6	7	2	7	7	6	5	7	7	1	6	7	1	2	7	1	7	5	5	6	7	4	3	4	4	4	4	7	5	6	1	3	5	4	4
a146+	0	14	7	7	6	6	7	7	6	6	6	6	7	7	7	7	2	7	7	7	3	7	5	6	4	6	2	1	7	7	6	5	5	6	5	5	6	6	6	7	7	6	6	7	7	7	7	7	7
a147+	1	14	3	5	7	6	6	5	5	6	5	7	5	7	6	6	3	4	3	6	5	7	6	3	4	7	6	5	6	2	4	3	3	3	3	7	2	4	4	5	4	3	7	3	2	2	2	2	1
a148+	1	13	5	5	2	2	4	6	5	2	5	2	2	5	3	5	3	1	2	5	4	6	3	3	2	6	5	7	5	3	3	6	5	2	1	1	3	3	3	2	5	6	7	2	5	4	3	5	1
a149+	1	15	1	4	1	7	1	4	7	2	1	3	2	5	4	2	1	4	1	2	7	7	6	4	7	1	7	3	6	4	7	4	1	4	1	1	6	7	7	7	7	7	7	7	1	4	4	1	4
a150+	1	13	6	6	2	7	3	4	2	3	6	6	7	4	7	5	4	4	6	5	6	6	6	3	3	5	2	4	5	7	6	4	3	2	3	5	3	4	2	4	3	4	3	4	3	4	5	3	5
a151+	1	14	5	6	6	5	7	5	4	5	5	6	5	5	6	6	6	5	6	6	6	6	5	5	4	5	3	4	5	7	6	4	5	4	6	6	4	5	2	4	5	4	5	6	6	5	5	5	4
a152+	1	13	4	7	6	6	7	6	5	5	6	2	7	4	7	6	6	7	7	5	7	7	3	5	5	6	7	5	5	6	4	1	6	5	5	5	6	6	6	6	6	6	6	6	7	7	7	7	7
a153+	1	14	4	1	5	7	7	4	7	7	6	6	7	7	5	7	4	7	4	7	7	7	4	4	1	7	3	1	7	6	7	7	7	1	2	3	7	7	4	7	5	7	7	5	7	7	3	4	7
a154+	0	13	4	6	2	6	7	5	6	5	4	6	4	6	7	7	5	4	6	3	6	5	7	5	4	5	6	5	4	4	6	4	5	4	4	6	4	5	3	4	4	5	4	4	7	6	7	6	5
a155+	0	13	4	3	2	2	4	4	2	7	3	7	7	4	7	1	3	6	7	7	4	4	7	1	5	3	2	7	5	1	5	7	6	5	5	7	3	3	3	3	5	7	3	4	7	7	7	6	7
a156+	1	14	3	5	5	6	7	6	3	6	6	3	4	6	6	4	6	6	6	4	6	6	4	5	5	7	2	4	6	7	6	6	6	5	4	6	5	6	6	5	6	5	6	6	5	6	5	6	5
a157+	1	14	6	5	5	5	7	6	4	6	3	3	1	6	7	5	2	4	2	3	7	5	4	4	6	5	5	2	6	7	4	5	4	5	7	6	5	6	6	6	6	5	5	7	4	3	5	4	3
a158+	1	14	4	6	6	5	7	6	2	6	4	6	2	6	7	7	7	7	7	6	6	7	5	1	3	4	3	6	7	1	5	1	3	6	7	7	6	7	7	6	7	7	7	7	6	6	7	5	7
a159+	0	14	1	7	7	7	7	7	3	6	1	6	7	7	7	7	4	3	7	7	2	7	4	1	1	4	3	7	7	4	7	7	7	7	5	7	6	7	6	7	6	7	6	7	7	7	7	7	7
a160+	0	14	6	7	4	3	6	5	1	2	2	7	6	1	5	2	3	4	7	3	4	6	7	1	4	2	4	5	3	7	3	3	7	6	7	7	5	2	1	6	6	7	6	6	7	7	7	7	7
a161+	0	15	7	2	4	4	6	1	3	2	4	7	4	3	7	4	5	5	7	5	4	4	6	2	4	3	6	5	5	1	7	6	3	3	4	7	7	1	1	4	7	6	4	1	7	7	7	7	7
a162+	1	14	3	5	4	3	6	2	5	6	5	4	4	5	6	4	2	6	5	4	2	5	5	4	4	4	4	5	5	2	4	3	3	4	4	4	4	7	5	5	6	6	6	7	6	5	5	4	5
a163+	1	15	6	6	7	7	7	7	4	7	7	7	7	7	7	7	7	7	7	7	7	7	7	4	4	7	3	1	7	7	7	5	7	5	4	5	4	7	7	7	7	7	7	7	7	7	7	7	7
a164+	1	14	6	5	6	5	5	7	4	4	4	4	7	5	7	4	1	4	5	5	4	7	4	4	4	6	4	6	6	7	4	4	3	3	3	3	3	3	3	3	3	3	6	6	7	7	7	7	7
a165+	1	13	4	3	5	6	5	6	1	3	2	4	7	4	7	3	4	7	7	2	4	5	3	6	5	3	2	6	4	3	3	6	4	6	2	5	5	5	5	6	5	6	6	6	7	6	7	7	6
a166+	1	14	4	6	7	4	7	7	4	7	6	7	6	7	7	4	5	7	6	6	4	7	4	2	4	7	3	6	7	7	4	7	5	1	4	5	4	7	4	7	7	5	7	7	7	7	7	6	7
a167+	0	15	4	1	1	6	4	4	3	2	2	4	4	2	1	7	4	2	1	3	7	4	4	1	7	6	1	7	4	1	4	7	4	1	2	3	5	6	5	4	4	4	4	5	7	1	2	3	2
a168+	0	15	2	3	3	5	4	2	4	5	5	4	7	2	2	3	2	4	7	3	4	4	4	1	6	5	4	3	4	6	3	5	5	4	4	4	6	6	5	5	5	4	4	5	6	7	6	5	7
a169+	1	15	1	6	6	3	6	7	3	5	7	6	6	1	5	1	6	1	7	6	6	5	4	2	6	6	1	3	3	1	4	5	4	6	7	4	1	1	2	6	6	4	7	4	5	4	4	6	5
a170+	0	15	4	2	2	2	6	4	3	2	1	2	7	1	7	2	4	1	4	5	6	1	1	1	1	1	5	4	2	2	2	1	5	5	4	2	2	5	6	6	6	7	4	5	7	7	7	6	7
a171+	1	15	4	6	4	3	2	7	6	5	6	6	6	6	6	4	2	2	5	5	6	6	6	4	5	4	4	6	4	2	6	4	3	3	4	3	4	5	4	4	5	5	5	6	4	5	6	6	5
a172+	1	15	3	4	3	2	5	5	3	5	4	7	7	3	6	7	4	7	6	4	5	5	5	2	2	6	3	6	6	4	6	4	6	4	5	4	5	6	5	5	6	5	4	7	6	4	6	5	5
a173+	1	15	4	6	7	4	7	7	4	6	6	7	7	7	7	7	4	7	4	5	2	7	7	1	4	6	2	7	7	3	7	6	1	1	1	1	6	6	6	6	6	7	7	7	4	4	7	7	4
a174+	0	16	3	4	3	4	4	7	4	4	6	3	6	2	6	3	6	2	3	4	4	5	4	2	4	3	4	4	4	2	5	5	4	5	4	2	5	7	5	6	6	6	7	6	7	5	7	4	6
a175+	0	15	3	3	2	4	7	3	4	4	1	4	5	5	4	3	3	3	5	3	3	6	3	1	3	3	2	7	5	2	5	2	4	3	2	3	1	2	2	4	5	4	4	6	6	6	6	5	5
a176+	0	15	6	4	3	1	5	7	1	4	3	4	7	1	4	2	4	2	3	4	2	6	3	1	4	6	2	4	4	5	3	2	4	5	4	4	6	7	6	6	7	6	6	7	7	1	5	3	4
a177+	0	15	4	7	7	6	4	7	2	4	4	7	7	3	7	7	5	7	7	6	7	4	5	6	7	4	2	6	4	2	7	4	7	7	7	7	7	4	5	7	7	7	7	7	7	7	7	7	7
a178+	1	16	7	3	5	5	4	3	2	4	7	3	4	7	4	3	1	5	3	4	3	5	6	1	7	5	5	4	6	7	7	1	7	7	7	6	7	7	7	7	7	7	6	7	7	7	7	6	7
a179+	1	16	3	5	2	1	7	6	6	6	7	6	4	7	7	7	6	2	3	5	2	7	6	4	2	7	5	6	7	7	7	2	2	4	3	4	2	2	2	4	7	7	7	7	5	5	5	4	5
a180+	0	16	2	6	2	6	4	5	4	4	6	6	6	5	7	6	3	5	5	4	5	6	4	4	5	7	4	3	6	3	5	3	4	5	5	4	5	7	5	5	6	6	6	7	6	4	6	5	5
a181+	1	15	1	7	1	1	2	7	4	7	4	7	7	3	7	7	1	7	7	1	6	4	5	5	2	4	2	7	4	7	7	2	7	7	7	7	7	7	7	4	4	4	7	7	4	7	4	4	7
a182+	1	14	4	6	5	4	7	6	5	4	4	6	5	6	6	5	1	6	5	3	5	6	6	4	3	5	7	6	3	7	2	5	5	6	5	6	3	5	4	4	6	5	6	7	6	5	6	4	4
a183+	0	14	4	6	5	5	7	6	4	6	5	6	6	6	7	6	4	6	4	5	7	6	5	3	4	5	1	4	7	6	5	2	4	5	5	5	6	5	5	5	5	5	5	6	5	5	5	5	6
a184+	0	15	1	7	4	6	7	5	7	7	6	7	5	7	7	7	1	4	7	3	7	7	7	4	4	6	2	7	5	7	7	1	6	6	6	5	7	7	7	7	7	7	5	7	7	5	7	6	7
a185+	1	14	1	7	7	7	3	6	6	7	6	7	6	4	4	7	4	7	7	7	4	5	5	2	3	4	7	5	5	1	7	6	6	6	4	6	4	6	6	6	5	6	6	6	6	6	6	4	6
a186+	1	14	4	2	4	3	6	5	2	5	7	4	5	4	5	1	2	5	6	4	6	5	4	5	5	5	2	6	4	1	6	3	6	6	5	7	4	4	4	4	4	4	4	5	6	5	5	5	5
a187+	1	14	4	7	7	3	7	7	7	7	4	7	7	7	7	4	5	7	7	7	7	7	7	3	1	7	7	7	7	7	4	1	7	4	1	1	7	7	7	7	7	5	7	7	7	7	7	5	7
a188+	0	15	4	6	5	7	7	7	6	6	6	7	6	7	7	7	3	4	5	7	5	4	1	5	2	4	7	2	6	4	7	3	3	4	4	4	5	7	7	7	7	7	6	7	7	7	7	3	7
a189+	0	15	4	5	5	4	7	7	4	4	6	6	5	5	7	5	4	5	5	6	5	7	3	6	5	6	5	6	6	6	5	3	4	5	6	6	6	6	6	6	6	6	6	7	6	6	5	6	5
a190+	0	14	4	6	2	4	4	7	4	6	1	6	6	1	7	4	2	4	7	1	5	3	1	3	5	4	7	4	4	1	4	4	6	4	6	3	6	7	6	7	7	5	7	7	7	7	7	5	6
a191+	0	15	4	4	4	5	7	7	4	1	6	1	7	6	3	1	7	6	6	1	7	7	5	1	7	4	2	4	4	1	4	1	3	6	6	3	6	7	7	7	7	7	7	7	7	7	7	7	7
a192+	1	14	3	4	6	5	7	7	3	7	4	7	7	7	7	7	4	7	4	7	7	7	4	4	6	7	1	3	6	7	7	4	7	5	5	5	5	7	7	7	7	7	7	7	7	7	7	6	4
a193+	1	15	5	6	6	2	7	7	6	5	5	7	6	7	7	7	6	6	7	7	5	6	6	4	5	6	7	6	6	3	3	5	5	6	5	5	4	5	5	5	6	6	5	7	6	6	6	4	5
a194+	1	14	1	5	7	7	7	7	1	1	7	7	7	1	7	3	7	7	7	1	7	7	1	3	3	7	1	6	6	7	7	7	7	7	7	7	6	7	7	7	7	7	7	7	7	5	7	3	1
a195+	1	15	5	6	6	4	7	4	2	4	7	3	5	5	7	4	5	4	6	4	3	6	4	3	4	6	3	4	5	7	5	4	5	4	5	5	4	4	4	4	4	4	4	6	6	6	6	6	6
a196+	1	15	6	6	6	7	7	7	3	6	7	7	6	7	7	6	5	3	7	6	6	7	6	5	5	7	2	6	6	7	6	6	6	6	5	6	6	6	6	6	6	7	7	7	5	6	5	5	6
a197+	0	14	2	3	2	2	6	6	4	4	1	7	7	6	7	1	2	6	5	3	4	5	5	3	3	2	4	3	4	7	3	2	4	2	1	1	4	5	4	6	5	6	6	3	5	5	7	5	4
a198+	0	15	3	4	4	3	7	6	2	1	4	6	2	7	7	6	4	6	5	6	4	5	4	7	6	5	6	5	5	6	4	1	4	5	3	4	5	7	4	4	7	6	4	7	6	5	6	6	5
a199+	1	14	3	6	6	6	7	5	2	6	3	5	5	5	7	4	4	2	6	4	6	7	5	2	4	6	2	4	4	7	3	5	4	6	5	6	3	3	4	6	4	5	4	5	4	6	5	5	6
a200+	0	14	4	6	4	4	7	6	5	3	2	4	7	5	7	5	5	4	7	3	4	5	6	2	5	2	6	7	7	5	4	4	4	7	7	7	4	4	5	5	3	4	5	4	5	4	7	5	4
a201+	0	14	2	7	3	2	4	4	4	2	1	6	6	2	4	3	1	2	7	1	6	5	6	2	5	2	5	4	3	4	4	6	5	2	4	3	2	2	2	1	2	1	2	2	4	4	5	5	5
a202+	0	15	6	6	6	4	5	5	4	7	6	7	6	6	7	7	4	7	7	6	6	7	6	4	6	6	4	1	5	3	6	4	6	6	5	5	6	6	4	4	5	6	5	4	7	7	7	6	6
a203+	1	14	2	7	7	5	7	7	4	7	7	4	4	7	7	7	7	7	7	2	7	7	7	1	7	7	2	4	7	7	7	7	7	7	6	6	4	5	6	7	7	7	7	7	7	4	7	7	7
a204+	1	14	5	6	5	4	7	5	5	7	6	5	6	5	7	5	4	7	7	4	5	7	6	5	3	7	6	2	6	7	6	4	4	6	6	5	4	5	6	5	5	5	5	7	4	6	6	4	6
a205+	0	15	1	6	2	1	4	7	1	1	2	5	5	1	2	1	1	4	7	1	2	3	1	1	2	2	2	4	2	1	5	1	3	2	1	2	6	5	3	5	4	6	5	4	6	7	7	6	5
a206+	0	14	6	6	1	3	7	5	2	3	3	4	7	3	7	1	1	7	7	1	6	6	4	2	4	4	2	4	3	1	1	5	5	4	4	4	5	6	4	7	7	5	4	7	5	6	7	5	6
a207+	1	14	4	4	5	3	7	7	4	5	7	6	7	7	4	4	7	7	7	7	7	7	7	1	7	7	3	7	6	7	3	3	6	5	4	5	4	7	5	5	6	6	6	7	7	7	7	7	7
a208+	0	14	1	1	1	7	6	7	6	2	2	6	7	1	4	1	1	7	7	1	2	5	4	6	4	2	4	7	1	1	7	1	2	6	2	2	6	5	5	6	5	5	5	5	6	6	6	7	7
a209+	0	14	3	7	4	3	4	4	2	3	4	7	5	2	5	4	2	6	6	4	3	4	5	2	4	4	5	5	3	4	3	1	5	4	5	4	5	3	4	5	5	3	4	5	5	6	6	4	5
a210+	0	14	3	7	2	4	7	7	2	7	6	2	6	1	7	1	2	7	7	1	3	7	4	1	4	6	1	6	4	6	1	2	6	5	4	5	7	7	5	6	4	1	5	6	6	5	7	5	6
a211+	1	14	3	5	6	4	5	7	5	5	5	3	5	3	5	4	5	3	5	5	5	6	5	2	4	6	3	4	5	2	6	6	5	5	5	5	6	6	6	6	4	4	6	6	6	6	6	6	7
a212+	0	14	3	4	3	2	5	5	4	2	3	6	5	4	3	4	2	4	4	3	4	5	4	3	3	3	5	5	4	1	5	3	3	5	3	4	4	5	5	5	5	5	4	3	5	6	5	4	5
a213+	0	15	2	5	1	1	3	7	4	2	3	6	6	1	5	1	1	6	7	2	4	2	5	4	2	1	3	7	1	2	4	1	3	2	2	2	4	3	5	5	5	5	5	5	5	5	5	4	5
a214+	1	14	3	2	7	5	7	7	5	4	5	6	6	6	7	5	5	7	5	5	6	5	4	2	2	5	1	1	5	1	7	1	3	6	7	6	7	7	6	7	7	7	7	7	6	5	6	6	7
a215+	1	16	3	4	7	4	5	7	3	3	7	4	5	5	4	3	5	4	6	5	5	7	5	4	4	7	3	4	5	2	5	6	6	6	6	6	4	6	5	5	5	5	7	6	7	5	6	4	4
a216+	1	15	1	5	2	7	3	7	6	6	1	6	4	2	6	4	6	2	4	1	4	4	4	2	3	2	7	4	3	1	5	5	3	6	6	5	5	6	6	5	5	7	6	7	5	6	5	6	5
a217+	0	14	2	4	1	2	3	5	4	4	1	1	5	1	5	3	3	4	4	2	2	1	1	3	4	1	2	4	1	3	7	3	3	4	4	4	4	7	4	5	6	3	3	5	7	5	7	4	4
a218+	0	14	2	6	5	4	6	5	6	3	3	7	3	5	7	3	3	6	6	5	4	5	6	2	2	4	6	5	5	6	3	4	5	4	6	4	6	2	4	6	5	5	5	5	5	4	6	6	5
a219+	0	15	2	4	5	2	4	6	1	1	5	4	6	1	2	5	1	7	6	4	1	3	2	2	5	6	5	3	2	6	5	5	4	5	6	2	2	7	5	4	4	6	5	7	6	5	7	5	5
a220+	0	15	6	6	1	5	7	2	3	4	5	7	2	3	2	7	2	6	6	1	2	4	1	1	1	5	1	2	3	3	3	5	3	6	4	6	2	5	1	2	1	5	1	3	5	7	7	3	6
a221+	1	15	6	3	4	4	6	6	5	5	5	6	4	3	7	3	5	4	6	4	2	6	7	4	4	5	1	3	5	2	7	6	6	5	5	6	7	5	6	5	4	3	5	7	5	5	4	4	6
a222+	0	15	2	6	1	3	7	2	4	6	6	3	5	2	3	7	4	6	4	5	5	6	5	5	4	5	4	2	3	3	4	5	5	6	6	4	3	4	4	4	65	6	5	6	4	6	3	6	3
a223+	1	14	4	3	3	6	1	7	2	1	2	3	4	3	6	2	6	5	4	3	7	7	4	2	7	4	3	3	6	1	7	7	6	6	6	6	5	7	6	7	6	5	7	6	3	7	6	4	4
a224+	1	15	2	4	7	4	4	6	3	4	7	3	7	7	3	4	4	5	3	6	6	6	4	4	5	1	7	3	2	3	3	5	4	4	4	4	5	6	2	6	5	6	6	7	7	7	7	6	6
b1+	1	13	3	5	7	1	1	7	1	1	7	1	7	1	1	1	7	1	7	1	7	7	7	1	7	7	1	1	7	1	7	7	7	7	7	7	7	7	7	7	7	7	7	7	7	7	7	7	7
b2+	0	13	5	6	1	7	1	4	4	3	5	5	4	4	5	5	3	5	2	3	4	3	4	3	4	5	1	3	4	5	5	4	7	7	7	7	7	6	5	5	2	4	2	4	3	3	3	4	5
b3+	1	13	7	6	7	4	1	7	1	5	7	7	7	7	7	7	3	7	7	7	7	7	1	1	7	7	4	5	7	1	7	4	7	7	7	7	7	7	7	7	7	7	7	7	7	7	7	7	7
b4+	1	13	7	4	7	3	7	7	6	7	5	5	5	7	7	6	6	6	6	7	4	7	6	6	3	6	2	3	6	7	7	7	6	6	3	1	1	3	1	1	2	1	1	3	1	4	6	7	6
b5+	0	13	4	5	6	6	7	7	4	4	7	7	7	4	7	4	4	7	7	5	6	7	7	5	3	7	4	4	6	4	6	4	7	4	5	6	3	7	7	7	7	7	7	7	7	3	7	7	4
b6+	1	13	7	2	5	5	7	7	6	6	5	7	4	6	7	6	6	4	4	2	1	7	7	5	5	6	7	7	5	7	7	3	7	6	3	6	4	2	2	1	7	6	2	3	4	7	1	3	1
b7+	0	13	3	3	4	1	2	6	1	1	5	7	5	1	5	4	5	3	6	1	6	4	5	1	4	4	7	5	1	7	3	1	3	1	2	3	2	2	4	4	2	6	3	3	2	7	4	2	3
b8+	0	15	5	3	4	5	1	5	3	5	5	5	7	5	6	4	2	7	7	4	5	7	5	4	3	6	3	2	7	4	4	4	3	6	5	6	4	5	4	4	4	4	4	7	4	4	4	5	4
b9+	1	13	4	5	5	4	7	7	3	5	6	7	4	7	6	1	5	3	5	3	3	7	5	3	5	6	7	5	6	7	3	4	3	4	4	4	5	5	5	6	4	4	5	5	4	4	5	4	5
b10+	1	13	5	3	5	5	7	7	3	6	6	6	6	5	7	4	4	5	5	6	3	7	6	3	5	6	3	5	6	5	6	4	4	4	5	5	6	6	6	6	6	5	6	6	6	6	6	6	6
b11+	1	13	6	5	4	7	7	7	4	5	5	5	6	7	7	7	2	4	6	5	1	7	6	4	5	6	4	3	5	7	5	1	6	5	6	3	7	7	7	7	7	7	5	7	7	6	7	6	6
b12+	0	13	5	5	5	2	7	7	3	3	6	6	6	4	7	2	3	6	7	3	1	6	4	5	7	6	6	6	6	7	4	1	4	3	4	3	6	7	5	6	6	6	5	7	5	7	6	4	6
b13+	0	13	3	5	6	6	7	5	4	4	7	6	4	6	6	3	6	3	2	5	4	7	5	6	6	7	5	4	5	1	5	3	6	4	2	5	5	5	4	7	7	5	6	6	7	7	7	6	6
b14+	0	13	1	3	3	2	1	6	5	4	3	3	5	2	1	3	3	2	6	1	3	1	4	3	5	1	1	1	2	4	3	6	2	2	2	2	1	3	2	4	4	5	4	5	6	6	7	6	6
b15+	0	13	3	7	6	5	6	7	4	6	1	5	5	4	7	5	7	2	7	4	6	5	6	4	3	1	4	5	5	7	6	3	2	5	5	7	1	5	1	2	3	4	5	6	7	1	2	3	4
b16+	1	14	6	4	7	6	7	7	5	3	7	7	7	7	4	7	1	7	1	4	1	7	7	7	1	7	4	7	7	7	7	4	1	3	3	6	5	7	4	7	7	4	7	7	7	6	7	7	7
b17+	1	14	3	4	3	4	4	4	4	6	4	4	2	2	4	4	3	1	4	4	2	4	4	4	3	4	4	6	5	2	7	4	4	4	4	4	4	4	3	4	4	4	3	5	5	5	4	4	4
b18+	0	12	1	5	3	1	3	4	1	2	4	4	3	1	5	1	1	4	4	1	1	4	2	1	6	4	7	4	4	1	1	4	4	6	4	5	3	4	4	4	3	3	4	3	4	5	5	5	5
b19+	1	13	5	1	7	4	6	7	3	4	6	5	7	3	7	4	4	2	7	7	7	7	4	5	4	7	2	7	7	6	7	4	4	4	4	4	4	4	4	4	4	4	4	4	4	4	4	4	4
b20+	0	13	1	1	2	4	7	5	4	2	6	1	7	3	7	3	1	7	7	3	4	6	4	2	4	7	5	2	6	7	5	4	4	4	4	4	7	5	4	4	5	6	5	7	7	7	7	7	6
b21+	1	13	3	4	5	6	7	7	5	5	6	6	5	5	7	5	6	3	5	4	5	6	3	6	4	6	4	4	5	7	4	4	6	5	5	5	5	6	5	7	6	5	7	7	5	4	6	4	6
b22+	1	14	4	7	6	6	7	4	6	5	6	7	7	7	5	7	5	4	6	7	7	7	7	1	2	7	4	6	7	4	1	1	5	5	5	6	5	5	4	5	4	2	4	6	5	3	5	3	4
b23+	0	14	6	6	6	4	1	7	4	6	2	5	7	3	7	6	5	7	5	4	6	4	5	5	2	3	4	6	6	2	5	3	3	4	4	4	5	6	5	5	4	5	5	7	6	6	7	6	4
b24+	1	13	5	4	6	5	6	6	6	7	6	4	6	6	6	4	4	5	4	7	2	6	6	3	5	7	4	6	7	2	6	5	5	6	4	4	4	7	6	5	6	7	6	7	4	5	5	5	4
b25+	0	13	1	1	1	1	4	6	7	1	7	7	7	1	1	1	1	1	7	1	7	5	4	1	7	6	1	7	1	1	1	1	1	4	3	3	4	4	4	5	4	4	4	3	7	7	7	7	7
b26+	0	14	2	7	3	2	6	7	6	5	6	6	7	4	3	3	2	6	6	3	6	5	4	7	6	5	1	6	6	3	7	1	7	4	5	6	7	6	7	7	7	7	7	6	7	7	7	6	7
b27+	0	14	4	6	4	4	6	6	4	7	7	7	4	7	7	4	2	7	5	4	1	7	5	3	7	5	7	4	6	7	4	5	2	2	5	5	5	5	5	4	5	5	5	6	5	5	7	4	5
b28+	1	13	4	7	4	7	4	6	4	5	4	5	5	3	6	5	6	4	5	2	6	5	5	3	4	5	3	3	4	5	3	6	4	4	4	4	6	5	5	5	4	4	5	5	4	4	6	4	4
b29+	1	11	1	7	5	1	6	6	2	3	7	4	5	2	1	4	2	2	4	1	4	7	4	1	6	7	1	1	7	1	7	7	7	4	2	6	2	3	2	4	2	5	2	2	1	3	4	3	5
b30+	1	12	3	3	1	1	5	3	1	3	1	7	7	4	6	7	1	7	2	2	3	7	1	1	4	7	1	6	3	6	7	1	5	7	4	4	6	4	4	6	4	4	4	5	7	7	7	4	7
b31+	1	12	4	4	7	1	1	7	4	7	7	7	6	7	7	7	7	7	7	7	7	7	7	1	7	7	1	7	7	1	1	7	1	2	4	4	3	4	4	4	6	7	6	7	6	3	6	4	6
b32+	1	12	3	6	4	2	7	7	5	4	2	7	4	5	7	2	3	6	6	6	4	6	3	1	5	4	3	5	5	6	3	6	7	5	1	4	5	7	7	5	5	4	6	6	6	7	7	6	6
b33+	0	12	5	5	3	6	1	7	6	6	3	5	6	4	7	5	7	3	4	3	6	6	5	6	6	5	5	3	4	7	5	4	6	4	4	6	4	4	4	5	5	5	6	6	5	4	5	4	4
b34+	0	12	4	1	2	7	3	6	1	6	4	7	4	1	4	3	7	7	7	4	4	6	7	1	4	5	1	7	7	1	1	5	4	4	4	4	4	4	4	4	4	4	4	7	4	6	4	4	4
b35+	0	12	5	1	7	5	7	7	4	7	7	7	4	4	7	7	1	7	3	5	1	7	7	4	4	7	7	4	6	7	6	2	1	4	7	1	7	7	7	7	7	7	7	7	7	7	7	7	7
b36+	0	12	5	3	6	4	3	4	1	2	5	1	7	4	2	3	6	4	5	4	5	4	5	3	4	3	3	3	4	3	5	6	3	3	4	4	5	4	5	4	5	4	5	4	5	5	5	3	4
b37+	0	12	1	3	7	6	7	7	6	2	7	7	1	6	7	5	1	7	7	7	1	7	7	7	7	7	1	7	6	7	7	4	7	4	7	7	2	1	1	7	1	7	7	1	7	1	7	7	7
b38+	0	12	1	4	7	4	7	7	1	4	7	4	7	7	4	7	6	7	7	7	7	7	4	1	7	7	4	7	7	7	7	7	5	7	6	1	7	7	7	4	7	6	5	5	7	7	7	7	7
b39+	1	14	5	3	3	4	3	4	5	3	5	5	6	4	4	2	3	4	5	4	5	4	6	5	4	4	2	2	5	3	5	4	5	4	3	4	4	3	4	4	4	4	4	3	5	5	4	4	4
b40+	1	13	1	7	4	6	4	6	7	2	5	7	2	7	7	7	1	1	4	3	3	4	5	1	1	5	6	1	4	5	3	3	1	2	2	1	4	5	4	4	5	6	6	4	2	5	5	5	3
b41+	1	13	3	7	1	5	3	5	5	3	5	7	7	2	7	6	6	5	7	1	4	5	1	7	6	4	4	4	2	3	5	4	6	5	6	6	5	5	6	6	6	2	6	4	6	7	7	4	7
b42+	0	12	1	4	1	6	2	7	1	1	4	1	3	1	7	3	1	1	1	1	1	1	3	1	1	1	1	5	1	3	1	6	1	1	7	1	1	1	2	4	4	5	6	4	5	7	7	6	7
b43+	1	13	2	4	3	5	6	6	2	4	4	4	4	4	6	4	6	5	3	2	2	4	3	2	3	3	5	5	5	2	5	4	4	4	4	5	5	5	6	5	5	3	5	6	4	4	5	5	5
b44+	0	13	6	2	7	3	7	7	1	4	7	3	7	3	7	4	2	2	5	6	7	7	1	1	7	7	2	7	7	1	6	7	7	6	5	6	5	6	5	5	7	7	6	7	6	6	7	5	4
b45+	1	13	5	5	6	5	7	6	4	7	5	7	6	6	6	4	1	6	6	2	4	6	7	1	5	6	2	4	7	7	6	6	6	5	3	3	3	6	7	5	6	6	6	7	6	5	5	6	5
b46+	1	13	3	6	6	2	6	6	5	3	6	6	6	6	7	6	7	3	6	1	4	6	4	7	5	6	7	6	7	7	3	2	6	6	6	6	6	6	6	5	5	5	5	5	7	6	7	6	6
b47+	1	13	3	5	7	1	7	7	1	7	3	7	6	3	7	5	1	1	3	7	1	7	7	1	3	4	1	5	2	7	3	1	6	6	3	6	4	5	5	6	6	7	5	6	4	7	4	5	5
b48+	1	13	7	4	6	4	7	7	5	6	7	4	7	7	7	4	6	2	6	7	7	7	2	3	5	7	2	7	7	7	7	1	5	6	4	2	6	7	6	7	6	6	7	7	7	6	7	7	6
b49+	0	12	7	3	3	6	7	7	3	4	3	6	7	1	7	4	2	1	5	1	7	5	4	1	3	5	5	4	2	1	5	1	1	1	4	4	4	5	4	7	3	6	6	4	2	6	5	4	7
b50+	0	13	5	3	3	7	7	6	7	4	5	7	6	1	7	6	5	1	7	6	3	6	4	4	5	7	2	5	7	7	2	4	6	5	5	5	4	5	4	6	5	4	4	5	5	5	5	4	4
b51+	0	13	2	6	6	6	7	6	6	7	6	6	4	6	7	6	5	5	7	6	5	7	5	4	4	5	4	5	4	7	5	4	5	5	5	5	6	6	6	6	7	6	7	7	6	5	6	5	7
b52+	1	12	7	7	6	7	7	6	7	7	7	7	7	7	7	5	6	6	6	6	5	7	7	3	5	6	1	6	7	7	5	6	5	6	4	7	6	7	6	6	6	6	6	6	6	5	6	6	5
b53+	0	13	4	3	3	1	4	7	1	1	3	4	7	1	7	1	1	7	7	1	6	1	4	1	7	2	5	7	2	1	1	6	6	5	7	7	4	4	4	4	4	4	4	3	5	6	6	6	5
b54+	0	13	1	6	2	4	1	7	3	6	1	6	6	7	7	4	1	2	5	1	4	1	5	1	2	1	1	5	1	1	5	4	6	5	7	6	4	7	5	6	7	7	6	5	4	7	7	6	7
b55+	0	13	5	5	6	4	7	5	4	5	2	4	7	5	6	6	5	6	7	6	5	6	6	3	6	6	1	7	6	6	6	5	7	4	4	4	7	7	7	7	7	7	6	7	7	6	7	7	7
b56+	0	13	5	6	3	3	5	7	6	5	5	7	7	1	6	5	4	5	7	1	6	5	7	4	6	5	5	2	3	3	7	1	2	1	4	5	7	7	7	7	7	4	7	7	7	7	5	4	6
b57+	0	13	3	7	6	4	6	7	5	7	4	6	7	4	7	5	4	7	6	6	6	6	6	2	3	4	4	6	5	6	5	3	6	6	5	5	6	6	5	5	5	5	5	6	7	7	7	5	7
b58+	0	13	4	6	6	4	7	6	4	4	6	6	6	6	7	4	4	6	2	6	6	7	4	4	4	7	4	6	6	7	5	5	6	7	6	6	5	6	6	6	5	4	5	5	5	5	5	5	5
b59+	0	12	5	2	7	6	7	7	7	7	7	7	7	7	7	7	7	6	4	7	7	7	5	4	7	7	4	5	7	7	6	4	7	7	7	7	4	5	7	7	7	7	7	7	6	7	4	5	6
b60+	0	14	3	1	5	5	3	6	3	3	6	1	6	5	7	3	4	6	7	4	4	3	5	4	7	5	1	7	5	4	7	4	5	5	2	2	7	4	2	4	5	5	4	5	5	7	6	6	6
b61+	0	14	1	4	7	4	7	6	4	4	7	4	7	6	6	3	5	1	2	4	1	7	6	3	4	5	2	7	4	5	7	4	2	4	4	4	4	4	4	4	4	4	4	4	4	4	4	4	4
b62+	0	14	3	4	5	5	7	6	1	1	2	4	5	4	7	1	1	2	4	4	1	7	5	2	3	3	4	2	4	5	3	3	4	4	3	3	6	6	5	5	4	5	5	6	5	5	5	5	6
b63+	0	14	5	2	6	4	6	6	2	5	5	2	7	3	2	3	7	1	6	3	5	6	4	3	6	5	5	2	4	2	5	5	5	6	6	5	7	7	6	5	5	6	5	6	7	7	7	6	6
b64+	0	14	2	3	3	4	7	2	5	7	2	6	5	5	4	7	2	1	7	3	7	7	4	4	5	5	5	5	5	5	2	2	2	4	5	5	6	7	2	1	1	1	1	5	4	7	7	4	4
b65+	1	14	7	6	6	3	7	7	7	7	2	7	7	4	7	6	7	7	7	7	1	7	7	4	7	7	7	7	7	7	7	4	7	7	4	4	4	4	4	4	4	4	4	4	4	4	4	4	4
b66+	0	13	4	4	5	4	6	6	5	6	4	4	5	4	7	6	3	6	4	6	3	5	5	4	5	5	4	5	4	7	4	6	5	4	4	5	5	5	5	5	5	5	5	6	6	5	6	5	5
b67+	0	14	5	4	6	4	4	6	3	2	6	4	6	5	6	5	7	4	4	2	7	7	7	2	4	7	4	3	7	6	7	5	3	2	2	5	5	2	5	2	3	3	4	4	4	2	2	6	3
b68+	0	14	5	1	7	2	7	7	1	7	5	6	7	4	6	2	5	3	7	3	7	6	7	1	6	6	7	2	5	3	4	4	2	3	3	1	2	2	6	5	5	4	6	7	6	5	2	6	1
b69+	0	14	4	6	6	5	6	6	5	5	5	4	5	6	6	5	3	5	5	4	4	6	4	5	4	6	5	3	6	3	4	4	4	4	4	4	4	4	4	4	4	4	4	4	4	4	4	4	4
b70+	0	14	4	6	5	3	6	6	3	3	4	6	5	7	6	3	4	4	6	5	6	6	5	6	3	6	7	5	5	7	3	3	6	5	5	5	4	6	6	5	4	5	4	5	5	4	6	4	7
b71+	0	14	4	4	7	4	7	6	6	6	6	7	7	7	7	6	6	5	5	7	7	7	6	3	6	7	7	5	7	7	7	6	6	6	6	7	6	7	6	7	7	6	7	7	7	6	7	6	7
b72+	0	14	3	2	4	6	7	7	6	2	6	2	6	6	5	4	3	5	6	3	4	6	5	4	5	6	4	3	5	6	6	4	4	4	4	4	7	7	7	7	7	6	7	7	6	7	7	7	7
b73+	1	17	1	6	5	7	6	6	4	6	5	4	5	5	3	5	7	5	3	6	6	6	5	4	2	6	3	3	4	6	2	5	4	4	5	4	5	5	4	5	5	5	6	7	4	5	5	4	5
b74+	1	16	1	4	7	4	7	6	4	3	7	5	7	6	7	6	3	2	3	4	4	7	4	6	6	7	2	7	7	1	4	7	4	2	6	6	4	6	4	4	2	1	5	5	2	5	3	1	3
b75+	1	18	4	5	5	4	7	7	6	4	6	6	6	6	6	5	5	6	4	5	4	7	6	3	5	7	4	4	6	7	5	5	5	5	5	4	7	5	5	6	7	6	6	6	7	5	5	5	6
b76+	1	15	6	3	5	6	1	7	2	4	7	1	7	7	1	6	7	7	3	2	7	7	4	2	3	7	7	2	5	7	7	5	4	5	4	4	7	7	7	5	5	4	5	7	7	4	7	4	7
b77+	1	17	7	4	6	2	7	7	5	1	7	7	6	7	6	5	5	7	5	7	3	7	5	1	5	7	5	7	6	7	5	5	6	5	4	5	7	7	6	6	6	6	6	7	6	7	7	6	5
b78+	0	18	7	2	7	4	7	4	1	3	7	4	7	6	4	3	4	1	6	1	6	7	6	2	7	7	3	5	7	5	5	5	4	4	6	4	5	5	4	5	5	5	4	7	5	5	7	7	5
b79+	0	17	2	4	4	5	4	3	4	5	4	7	4	5	3	5	4	7	5	4	5	5	5	2	3	4	6	7	7	2	2	1	5	5	4	5	4	4	4	4	4	5	4	5	5	5	5	5	4
b80+	1	16	3	7	4	1	3	4	4	5	6	1	4	5	7	7	2	7	7	3	4	6	4	1	7	4	2	1	4	1	5	3	1	4	6	3	4	5	4	6	6	5	6	7	4	6	4	5	5
b81+	1	16	3	4	5	3	7	6	3	6	4	5	5	6	7	3	2	5	6	6	5	7	2	3	6	7	3	3	6	7	5	3	2	5	4	5	2	2	2	5	2	2	6	7	4	4	4	2	2
b82+	1	17	4	6	4	4	7	6	4	4	6	3	6	5	5	4	5	5	5	5	4	6	5	4	4	6	5	5	5	6	2	4	5	4	4	4	6	6	5	5	5	6	6	7	6	6	6	6	5
b83+	1	18	6	4	4	4	4	6	3	3	4	5	7	4	7	6	7	6	5	4	6	4	3	2	4	4	3	5	4	2	5	4	5	5	5	5	4	4	4	5	5	5	6	5	6	5	5	5	5
b84+	0	17	5	7	7	2	1	7	2	2	7	1	7	7	5	1	5	1	7	2	7	7	7	3	6	7	1	7	7	2	5	5	6	6	6	7	6	7	5	7	7	7	6	7	7	4	6	7	7
b85+	0	12	1	1	4	6	5	5	3	5	4	2	4	2	3	3	1	1	5	3	4	3	3	1	5	3	4	4	4	2	2	3	1	4	1	3	6	1	1	3	2	1	2	2	6	7	7	7	7
b86+	1	12	6	5	7	7	6	7	5	7	7	7	6	4	7	4	2	3	5	7	3	6	3	1	6	5	2	7	6	1	5	6	5	6	6	6	6	5	6	6	5	5	6	7	6	6	6	5	4
b87+	1	17	4	3	4	1	4	6	6	3	5	3	6	2	6	4	3	2	3	2	3	4	2	1	2	2	4	5	3	2	6	6	4	5	4	4	4	6	4	4	6	5	5	4	4	4	4	5	5
b88+	0	12	5	1	5	7	7	7	4	6	7	3	5	7	7	6	7	3	7	4	6	7	7	6	7	7	3	3	6	2	7	6	1	4	5	5	4	4	4	5	6	6	6	7	7	7	7	7	7
b89+	1	12	1	5	6	5	6	7	1	3	7	3	6	1	4	4	4	6	6	3	6	7	1	1	3	7	3	3	5	3	3	3	5	4	6	5	4	6	7	7	6	6	6	7	7	5	7	4	6
b90+	1	12	5	6	6	1	7	6	4	5	5	3	7	5	7	4	1	6	6	7	2	7	4	3	7	6	7	4	6	1	7	7	7	5	4	7	7	7	7	6	7	4	7	7	7	7	7	7	6
b91+	0	14	1	5	2	6	3	5	2	6	3	7	6	2	7	2	1	2	3	4	5	4	5	1	5	4	6	6	3	1	5	6	5	4	5	4	6	6	6	2	5	5	4	6	5	2	5	2	4
b92+	0	12	3	3	6	6	7	7	1	4	4	3	5	2	6	2	1	2	6	4	3	6	6	2	4	4	2	5	5	6	4	5	6	4	4	7	6	7	5	7	7	7	7	7	6	7	7	7	7
b93+	1	12	3	4	5	4	6	7	3	6	2	7	4	2	5	5	2	5	3	4	3	6	3	3	4	4	4	5	5	2	7	5	4	5	4	5	4	6	4	6	5	4	6	7	4	5	4	4	4
b94+	0	12	7	1	4	2	1	1	4	5	1	7	1	7	2	3	1	1	7	4	7	7	6	1	6	7	1	1	7	7	4	1	7	7	7	7	3	7	1	6	6	4	3	3	2	6	7	6	7
b95+	1	12	4	7	6	4	7	7	5	6	6	7	5	5	7	3	5	6	7	6	4	6	7	5	5	7	5	3	6	7	5	5	5	4	4	4	4	6	6	5	5	6	7	7	5	7	6	5	4
b96+	0	12	3	3	3	6	6	7	4	6	5	6	4	5	7	4	3	3	6	4	7	6	6	3	6	5	2	6	6	7	5	5	6	5	5	5	4	4	4	5	6	6	6	6	6	6	6	6	7
b97+	0	12	4	6	6	5	5	7	7	1	7	7	7	6	7	3	3	7	7	7	4	6	6	3	3	7	6	4	6	2	7	4	4	5	6	6	5	7	7	6	6	4	7	7	7	7	7	6	7
b98+	0	12	7	6	7	6	7	7	6	7	7	7	7	7	7	6	7	7	7	7	7	7	7	6	5	7	6	7	7	6	7	5	7	7	7	7	6	7	7	7	7	6	7	7	7	7	7	7	7
b99+	0	12	5	4	5	3	7	7	2	3	6	4	4	6	7	5	3	6	2	6	2	7	2	3	4	6	6	4	6	7	6	3	4	4	5	5	5	5	5	5	5	4	5	7	5	5	6	5	4
b100+	0	12	6	1	7	3	7	7	3	4	5	5	7	6	7	2	3	4	5	7	7	7	5	1	4	6	1	7	7	7	6	1	5	5	5	5	6	7	7	7	7	7	7	7	6	7	6	6	6
b101+	0	12	7	1	7	1	7	7	1	7	4	3	7	1	7	2	5	1	5	1	4	6	7	1	6	3	2	7	5	7	7	2	5	2	5	2	5	5	6	7	7	5	7	7	7	5	5	6	5
b102+	0	12	5	4	4	1	4	7	2	2	6	3	5	2	6	1	1	4	4	4	3	6	4	1	3	4	6	5	5	2	4	6	4	4	3	5	4	3	6	7	7	5	6	7	5	7	6	5	5
b103+	0	12	5	4	4	3	4	7	2	3	6	3	5	2	6	1	1	3	4	4	4	6	4	2	3	4	6	5	5	2	4	4	4	4	3	5	5	5	5	5	5	5	5	6	6	6	6	5	6
b104+	0	12	7	2	7	3	7	7	7	4	7	4	7	7	7	4	2	7	6	7	7	7	4	3	4	7	4	7	7	7	5	6	4	7	6	7	5	7	4	7	7	7	7	7	7	5	7	5	7
b105+	0	12	3	7	7	2	7	7	4	6	7	6	7	7	7	7	5	7	7	7	5	7	1	7	4	7	6	7	7	7	6	7	5	7	5	5	6	6	7	7	7	7	7	7	7	7	7	7	7
b106+	1	12	4	3	7	5	6	7	3	2	6	2	6	3	7	4	5	5	4	3	2	6	5	4	4	6	6	2	5	2	3	2	3	5	3	7	6	6	6	6	7	6	7	7	6	5	6	5	5
b107+	1	13	4	4	4	4	4	4	4	4	4	4	4	4	4	4	4	4	4	4	4	4	4	4	4	4	4	4	4	4	4	4	4	4	4	4	4	4	4	4	4	4	4	4	4	4	4	4	4
b108+	0	12	3	1	5	6	7	6	4	4	3	3	7	4	6	2	2	1	5	4	2	7	4	2	4	3	3	3	4	7	4	4	5	4	5	4	4	5	4	5	4	5	5	5	6	7	6	6	5
b109+	0	13	6	4	7	1	4	4	2	7	6	6	7	3	7	6	1	7	5	6	6	5	6	2	4	2	3	7	5	3	4	5	6	5	5	5	4	3	4	4	2	4	4	7	7	7	7	4	6
b110+	1	14	5	7	7	4	6	6	5	1	7	4	7	5	7	5	2	4	5	7	2	7	5	4	1	7	7	7	5	5	7	4	5	6	7	7	4	5	5	7	5	4	7	7	5	5	4	6	4
b111+	0	14	5	6	5	6	7	7	3	5	6	2	6	4	7	6	4	6	6	6	5	6	5	3	5	6	4	5	5	7	6	3	7	6	6	6	5	5	4	4	5	6	5	6	4	6	6	5	6
b112+	1	11	3	3	5	4	7	7	4	7	7	3	6	7	7	4	3	5	5	7	5	7	3	3	7	7	7	6	7	1	5	4	5	4	4	5	4	6	3	5	5	4	7	7	7	7	7	6	7
b113+	0	12	6	7	7	3	6	6	6	7	5	7	7	7	7	2	2	7	7	7	1	7	6	2	7	7	2	7	7	7	7	6	5	5	4	6	7	7	7	7	7	7	6	7	7	4	7	7	7
b114+	0	13	4	4	5	4	6	6	5	6	4	4	5	4	7	6	3	6	4	6	3	5	5	4	5	5	4	5	4	7	4	6	5	4	4	5	5	5	5	5	5	5	5	6	6	5	6	5	5
b115+	1	12	5	6	4	4	5	6	1	4	6	3	7	5	7	4	4	2	6	7	7	7	5	3	7	7	5	3	6	6	6	5	5	4	3	1	5	7	7	7	6	6	7	7	7	7	6	7	5
b116+	1	13	5	2	7	3	3	4	3	2	7	2	7	4	2	3	3	3	7	6	7	7	6	3	6	7	2	1	7	2	7	5	3	3	6	4	1	2	5	1	1	3	1	4	4	4	4	5	5
b117+	0	12	1	1	6	7	5	3	1	6	7	7	1	3	1	1	3	2	1	6	1	5	7	1	7	6	7	2	3	6	1	4	5	4	1	2	6	3	1	4	2	1	4	2	7	6	5	4	5
b118+	0	13	4	7	4	3	3	5	3	2	6	3	6	2	7	3	4	2	5	4	5	6	5	3	4	6	5	3	6	1	6	4	2	4	5	1	4	5	1	4	1	5	4	5	1	5	6	7	4
b119+	1	12	3	7	5	3	7	6	6	7	3	2	7	3	5	4	5	1	1	6	7	5	1	3	5	7	5	7	4	1	7	4	4	5	7	5	7	7	7	7	1	7	1	1	4	4	7	7	4
b120+	1	12	4	3	7	1	7	7	1	4	7	5	5	7	7	4	5	7	4	7	7	7	7	4	4	7	7	4	7	1	1	4	4	5	3	5	3	5	7	4	5	5	7	7	4	4	5	3	4
b121+	0	12	5	6	6	4	6	6	3	3	6	7	7	5	6	4	5	6	6	6	3	7	4	5	5	6	5	4	6	7	7	6	4	6	4	5	5	7	7	7	7	7	7	6	7	7	6	7	6
b122+	1	12	6	6	7	1	2	6	2	2	4	3	7	2	6	2	2	2	7	1	1	4	6	2	4	3	4	6	3	1	5	4	4	6	2	4	6	7	6	5	5	5	7	7	7	7	7	5	7
b123+	1	13	5	2	7	3	3	7	6	2	5	3	6	2	2	4	6	1	7	3	4	5	5	2	6	4	1	1	4	3	6	5	4	7	5	6	7	7	5	5	4	5	6	4	5	5	5	2	1
b124+	1	13	7	7	7	1	7	7	1	1	4	1	7	7	7	7	7	1	7	7	7	7	7	1	1	1	1	7	7	7	7	7	4	4	4	4	4	4	4	4	4	4	4	4	4	4	4	4	4
b125+	1	14	5	3	4	5	7	7	4	1	4	7	4	7	7	7	4	4	7	6	7	7	7	7	7	7	4	1	4	4	1	4	4	5	5	3	3	5	2	6	5	4	6	5	2	4	4	4	4
b126+	1	13	3	3	4	5	7	7	4	7	3	4	4	7	7	6	1	7	1	6	7	7	7	4	2	7	7	5	6	3	4	6	7	4	5	1	4	6	4	4	2	2	6	3	5	4	6	3	7
b127+	0	13	2	5	2	2	4	5	2	4	2	5	7	2	4	4	3	4	5	2	3	5	5	3	3	2	1	4	4	4	6	5	7	6	5	6	5	6	2	4	4	2	4	4	4	7	7	6	4
b128+	0	13	3	1	6	3	5	7	3	3	5	2	7	4	6	2	1	6	7	4	2	6	6	1	5	7	1	6	5	1	3	3	6	6	4	6	7	7	7	6	7	7	7	6	7	7	7	7	7
b129+	0	13	7	1	5	1	7	7	1	2	6	2	7	3	7	5	5	1	5	7	1	7	7	1	1	5	1	7	7	7	3	7	5	4	5	5	6	7	4	7	7	7	7	7	7	5	7	7	7
b130+	0	13	7	4	6	1	7	6	3	7	7	5	7	6	7	3	5	7	6	3	4	7	6	1	5	7	2	1	6	6	5	2	4	4	4	4	4	4	4	4	4	4	4	4	4	4	4	4	4
b131+	0	13	6	1	5	1	5	5	5	4	6	5	4	4	5	2	7	7	2	5	2	4	2	1	2	5	3	6	4	6	3	5	5	4	4	2	7	7	7	6	5	6	5	7	6	6	5	6	5
b132+	1	13	5	6	7	4	7	7	4	4	7	7	7	7	7	6	5	4	4	7	7	7	5	5	4	7	2	6	7	3	4	6	1	5	4	3	2	4	2	3	4	4	1	1	3	2	4	2	3
b133+	0	13	3	3	3	4	4	5	6	5	6	5	6	4	6	1	2	7	2	5	2	4	7	1	3	4	7	4	4	2	1	2	4	5	4	6	4	4	4	4	4	3	4	5	4	4	5	4	5
b134+	0	16	2	5	5	2	4	4	6	3	5	2	7	1	7	3	2	2	7	2	3	4	6	1	4	3	1	6	5	1	3	5	4	4	2	3	4	4	4	5	4	5	7	5	4	7	5	5	6
b135+	0	13	4	3	4	1	7	6	3	6	4	7	6	5	6	4	5	4	4	5	3	5	3	1	7	4	7	7	5	3	3	4	4	4	3	2	2	4	4	5	4	5	6	7	2	6	7	4	4
b136+	0	14	6	1	7	7	6	7	1	1	7	1	7	6	6	6	7	1	7	1	6	7	3	1	7	7	1	7	7	1	7	7	6	6	1	6	7	7	7	6	6	6	7	7	7	7	7	5	5
b137+	1	13	4	4	4	4	7	7	4	6	6	4	5	7	6	4	4	6	5	6	4	6	6	3	4	6	4	4	6	4	6	4	4	5	4	5	5	5	5	5	5	5	5	5	5	5	5	5	5
b138+	1	12	2	4	1	1	1	5	1	4	1	4	7	1	1	3	1	4	3	1	1	1	7	7	4	1	7	5	1	1	2	1	4	1	4	1	5	4	3	2	2	3	1	1	6	4	7	6	5
b139+	0	13	7	1	7	7	2	4	3	1	1	3	6	1	4	1	1	3	6	4	2	7	1	1	6	7	7	3	4	1	6	7	5	7	1	5	5	5	3	5	3	1	5	5	5	5	5	5	5
b140+	1	13	2	6	6	1	7	7	1	1	7	7	7	5	7	1	1	5	7	6	1	7	5	2	4	7	4	6	4	7	7	2	1	7	7	1	4	7	7	7	7	1	7	7	1	7	7	7	7
b141+	0	12	4	1	4	4	7	7	7	7	7	7	7	7	6	7	4	7	7	7	4	7	7	1	4	7	4	7	4	4	6	1	4	4	4	4	7	7	7	7	7	7	7	7	7	7	7	7	7
b142+	0	12	4	3	4	7	7	7	5	6	7	5	7	7	7	6	1	4	7	6	1	6	5	1	4	7	7	6	6	7	5	4	5	5	4	4	5	6	5	6	5	6	7	7	7	7	6	5	7
b143+	1	15	4	5	5	2	7	6	2	3	4	4	6	4	7	4	2	4	4	4	5	5	4	3	4	5	5	3	4	4	4	4	4	3	3	2	3	4	4	4	4	4	4	3	4	4	5	4	4
b144+	0	15	3	3	4	4	3	7	2	2	3	4	4	3	7	4	3	3	7	2	7	5	4	3	3	1	4	4	6	3	6	5	4	4	4	3	6	7	6	7	7	5	5	5	7	7	7	7	6
b145+	1	13	7	3	1	3	7	7	7	7	6	2	4	2	7	5	1	1	6	1	7	5	4	1	6	3	3	7	2	1	7	1	5	6	2	2	3	1	6	2	2	6	3	7	2	1	1	4	3
b146+	1	14	5	5	6	1	1	7	3	5	7	4	6	3	1	3	5	4	2	4	5	4	7	3	4	1	3	3	4	5	6	3	3	4	1	5	5	5	2	4	7	6	6	6	7	4	3	6	5
b147+	1	13	1	4	3	4	6	3	7	4	2	7	4	3	2	3	5	4	6	4	7	4	3	2	7	6	5	4	4	5	3	4	1	3	4	3	4	5	5	4	5	7	1	2	3	4	2	1	5
b148+	1	13	7	3	7	3	1	5	3	2	6	3	7	2	1	1	6	2	7	2	5	6	7	2	6	6	3	2	6	3	7	5	1	2	1	1	1	4	3	4	3	3	3	4	2	4	4	5	5
b149+	1	13	1	1	2	5	4	7	3	1	6	4	4	3	3	1	1	5	1	1	1	4	7	3	3	5	7	3	7	1	1	7	4	6	6	5	6	7	3	6	4	7	6	6	5	7	7	5	3
b150+	0	13	2	7	1	5	6	7	3	7	2	7	7	4	3	3	1	7	2	2	2	4	5	3	1	2	2	2	3	3	2	4	4	3	5	7	6	6	4	3	3	6	2	4	6	5	6	4	4
b151+	0	12	7	5	4	3	6	7	5	5	7	7	7	4	7	5	7	7	7	3	7	7	6	3	3	5	4	4	4	4	5	5	4	4	4	4	4	4	4	4	4	4	4	4	4	4	4	4	4
b152+	1	13	5	7	2	7	7	7	4	7	1	6	7	7	7	5	3	5	6	5	1	5	4	6	4	7	5	3	5	3	2	3	7	6	6	7	6	6	5	7	5	6	5	6	4	6	6	6	6
b153+	1	13	3	7	7	4	3	3	4	5	2	5	1	3	1	7	3	2	2	2	2	4	5	6	4	5	6	7	4	5	4	3	1	1	4	5	7	7	7	6	3	1	5	3	3	6	4	5	5
b154+	1	14	4	5	4	5	5	6	5	4	7	5	6	4	7	5	6	4	4	3	5	7	3	5	5	7	3	4	6	6	4	5	5	4	5	4	5	5	5	5	5	5	5	6	6	6	5	5	4
b155+	1	13	5	1	3	4	6	7	3	7	6	4	7	6	6	2	3	6	5	3	3	6	3	1	5	5	4	6	5	6	2	4	3	1	4	4	2	4	2	5	5	2	6	7	5	5	7	6	2
b156+	0	13	3	5	3	1	6	4	1	1	5	6	6	2	1	6	1	6	6	2	1	5	4	2	4	4	1	5	4	6	7	4	5	4	4	5	4	3	5	4	4	5	5	3	4	4	5	4	4
b157+	1	16	1	3	7	7	5	4	7	7	4	2	3	4	4	5	5	4	5	4	4	1	4	4	4	4	4	4	4	4	4	4	4	4	4	4	4	4	4	4	6	4	7	4	4	4	4	4	4
b158+	0	13	2	1	5	7	3	3	6	6	4	7	6	4	7	6	1	7	7	5	5	5	5	1	2	5	5	5	4	6	2	4	1	4	1	1	4	6	2	3	2	1	4	7	1	6	5	2	1
b159+	0	12	5	7	6	2	5	7	6	1	4	7	7	1	7	1	3	2	7	3	4	4	2	2	3	3	1	7	5	2	7	6	6	3	6	1	7	7	7	5	6	7	7	7	7	7	7	6	6
b160+	1	13	5	4	7	4	7	7	3	2	7	7	7	4	7	5	5	1	7	7	3	7	7	1	5	7	2	3	7	7	7	7	6	4	5	6	5	7	7	6	4	4	7	7	7	7	7	6	6
b161+	1	12	5	5	6	2	7	7	2	3	7	6	7	7	7	7	3	7	6	7	1	7	5	6	6	7	4	5	7	1	6	6	5	5	4	4	7	7	7	7	7	7	7	7	5	7	7	7	7
b162+	0	13	2	3	3	1	5	1	7	7	2	7	6	1	7	1	3	7	4	4	2	4	4	3	5	4	7	5	4	7	3	1	5	4	5	7	5	6	5	5	5	4	5	4	7	7	7	6	5
b163+	0	14	3	7	4	2	1	6	4	2	2	1	6	2	5	7	1	1	7	2	5	1	1	4	4	3	5	4	1	1	4	1	4	4	7	1	6	4	4	4	4	6	5	7	6	6	5	5	2
b164+	1	12	5	4	6	7	6	6	4	7	6	2	3	6	7	1	3	7	3	7	1	5	4	3	5	6	4	6	6	1	2	4	4	4	5	1	6	5	5	5	5	6	7	7	5	3	2	2	4
b165+	1	12	4	4	4	4	4	4	3	1	4	4	4	4	4	3	4	2	6	6	6	3	6	4	3	5	4	2	5	2	5	4	4	4	4	4	4	4	4	4	4	4	4	4	4	4	4	4	4
b166+	1	12	6	7	6	3	4	7	4	5	3	3	7	3	5	3	6	3	7	7	7	4	3	1	7	4	1	7	4	4	7	3	3	5	2	7	2	7	3	2	2	4	7	6	4	3	2	4	2
b167+	0	13	7	1	7	2	6	7	1	3	7	7	7	7	7	4	5	6	5	6	5	7	7	1	7	7	2	6	7	7	6	7	6	5	5	5	5	7	5	7	5	5	7	7	7	7	7	7	7
b168+	1	12	7	1	7	4	7	7	7	1	3	7	7	3	7	7	7	7	7	7	7	7	7	1	7	7	1	7	7	1	5	7	1	5	5	6	3	6	5	5	5	6	7	7	7	6	6	6	7
b169+	0	12	3	1	5	1	2	7	3	4	2	5	6	1	7	2	1	7	1	4	1	4	4	1	4	4	7	3	4	2	7	6	6	4	7	4	5	7	7	5	7	6	7	7	7	7	7	7	7
b170+	0	12	6	2	4	3	7	7	4	7	7	4	7	4	7	4	1	7	6	3	5	7	4	4	4	7	4	7	4	4	3	2	3	4	5	4	5	5	5	5	5	5	5	5	4	5	5	4	5
b171+	1	12	6	3	4	5	4	6	2	3	6	4	6	3	3	2	3	3	5	3	6	6	2	3	6	3	2	7	5	5	7	5	1	1	1	1	3	7	2	3	4	3	3	7	5	3	7	7	7
b172+	0	15	1	7	7	4	1	7	7	3	7	3	7	1	4	2	4	2	7	2	5	7	3	3	7	7	2	1	7	4	7	6	1	1	1	1	1	5	5	5	5	5	5	5	5	5	5	5	5
b173+	0	12	1	7	1	7	7	1	4	4	4	4	4	4	4	3	4	4	4	4	4	7	7	4	4	4	4	4	4	4	4	4	4	3	4	4	6	6	3	4	6	7	4	2	2	7	5	3	6
b174+	0	14	1	3	2	1	2	6	5	2	1	1	6	1	7	1	1	2	4	1	2	1	2	2	2	1	1	2	1	3	1	1	3	3	3	3	4	3	4	4	3	4	5	3	5	4	5	4	5
b175+	0	14	3	2	3	7	1	5	2	5	7	1	7	2	7	5	3	1	7	6	4	7	4	2	3	2	6	1	5	1	7	1	6	5	5	2	2	1	2	4	2	5	5	5	6	7	6	6	6
b176+	1	16	4	6	5	5	6	4	2	7	7	7	6	4	6	7	7	1	2	4	2	6	6	4	3	5	7	7	5	6	5	1	4	4	4	3	5	5	3	6	5	5	3	3	4	4	3	3	4
b177+	0	18	2	6	6	1	7	6	5	7	7	7	7	3	7	4	4	7	6	3	1	6	7	1	6	6	1	4	6	1	4	2	7	7	6	5	6	4	4	5	5	7	5	6	7	5	7	6	6
b178+	0	12	2	5	3	3	5	2	4	6	2	5	6	3	3	2	1	5	5	3	2	4	4	2	7	3	1	5	3	2	3	1	2	5	5	2	6	6	6	6	5	2	4	4	4	5	6	6	4
b179+	0	12	5	5	7	6	7	7	3	4	7	5	7	6	7	4	5	5	5	7	5	7	5	4	5	7	5	5	6	6	7	5	6	6	5	5	5	7	6	6	6	6	7	7	6	6	7	6	7
b180+	0	12	4	4	6	4	4	7	7	4	3	7	4	3	4	4	1	4	4	4	5	4	5	3	4	4	6	4	3	6	4	1	3	4	4	3	3	3	5	4	5	5	5	5	7	7	6	5	5
b181+	0	12	3	7	5	7	7	7	1	7	7	6	7	7	6	7	5	7	6	2	7	7	5	3	4	7	4	7	7	6	2	4	7	7	7	7	4	7	7	5	7	7	7	7	7	7	7	7	7
b182+	1	12	3	6	4	7	6	7	5	7	5	6	7	1	7	7	2	7	5	4	7	5	1	3	3	5	4	7	4	3	6	1	4	6	7	7	6	7	6	7	7	6	7	7	6	7	7	7	7
b183+	0	12	7	4	6	1	7	7	3	7	7	7	7	7	7	5	7	6	6	7	7	7	7	2	7	7	7	3	7	7	7	4	7	4	4	7	7	7	7	7	7	7	7	7	6	6	7	7	7
b184+	1	12	7	3	4	2	7	7	5	4	7	7	6	6	6	3	5	5	5	5	6	7	7	2	4	7	6	5	7	4	5	3	5	5	5	5	4	4	3	6	3	5	6	7	5	5	5	4	5
b185+	1	12	4	3	6	5	7	7	3	4	7	6	5	3	7	6	2	3	5	7	4	7	4	3	6	7	3	5	5	7	5	3	6	5	6	5	5	5	5	5	5	5	5	5	5	5	7	4	5
b186+	0	12	4	7	4	4	7	7	6	7	4	6	7	4	7	4	1	7	7	4	7	4	5	1	7	4	7	7	5	7	7	1	5	4	4	4	5	6	6	6	6	6	5	6	6	7	7	6	5
b187+	0	12	1	4	3	6	5	6	1	6	2	4	6	4	7	7	4	3	6	4	2	4	1	4	3	4	3	2	4	7	5	5	4	3	4	3	4	4	3	4	4	4	4	3	4	5	5	5	5
b188+	1	12	5	4	7	2	7	7	2	7	7	4	7	6	4	7	5	7	4	7	4	7	5	1	4	7	1	4	6	1	6	4	4	4	5	5	4	5	5	5	5	5	6	7	6	7	7	7	7
b189+	1	12	5	6	5	5	5	7	5	5	5	6	6	6	6	5	4	6	6	4	6	6	6	3	4	6	2	3	5	6	5	3	6	6	5	6	4	5	5	6	5	5	5	5	5	7	6	7	6
b190+	0	12	2	2	5	1	4	6	6	7	5	4	6	1	4	1	1	4	7	4	1	5	4	1	7	6	7	6	4	1	1	7	1	6	6	6	5	5	6	6	5	6	6	7	7	7	7	4	4
b191+	0	12	3	6	5	4	7	7	3	4	3	6	6	3	5	5	2	6	2	4	7	6	7	2	4	6	6	6	4	7	4	3	4	5	5	5	6	7	6	6	6	6	6	7	7	7	7	7	7
b192+	1	12	6	4	6	3	3	3	3	4	5	4	3	4	3	6	6	5	4	4	3	5	2	3	2	4	3	3	3	3	2	5	4	4	3	2	5	5	2	3	4	4	3	4	3	5	3	4	4
b193+	1	12	5	7	6	7	7	7	7	7	7	7	7	7	7	3	3	7	7	7	7	7	4	7	2	7	1	4	7	7	7	5	5	1	2	7	6	6	6	6	5	4	7	7	4	6	7	7	6
b194+	1	12	6	4	4	1	2	7	3	3	2	7	7	1	5	1	3	2	7	2	5	2	3	2	7	3	3	2	3	2	6	6	4	5	6	4	5	7	6	5	5	6	6	7	7	6	7	6	7
b195+	0	11	3	6	7	5	7	7	3	5	7	7	7	2	7	3	3	7	7	7	3	7	7	5	3	7	6	7	7	7	4	5	6	7	5	6	4	7	7	7	7	7	7	7	7	7	7	7	7
b196+	0	14	7	2	6	2	7	7	6	7	7	7	6	6	7	7	7	7	6	6	6	7	4	6	6	7	3	4	6	7	7	2	6	5	6	5	6	6	6	6	7	7	7	7	6	7	7	5	6
b197+	1	13	6	5	5	6	6	4	6	5	5	7	4	5	6	3	6	2	5	6	7	6	7	3	2	6	3	6	7	5	4	7	6	5	5	5	6	5	4	5	6	5	5	6	3	5	4	7	4
b198+	0	13	5	6	4	6	6	6	4	6	5	6	6	6	7	6	2	7	6	2	7	6	6	1	3	6	4	3	6	1	6	4	6	7	6	7	4	4	4	4	4	4	5	6	5	7	6	4	4
b199+	1	13	3	6	6	7	7	7	6	6	7	6	6	7	7	7	6	7	6	6	7	7	5	7	6	7	2	4	7	4	6	4	1	7	6	3	1	4	4	6	5	6	6	6	3	3	3	1	1
b200+	0	13	4	6	4	4	7	7	6	7	6	7	7	7	7	6	4	1	5	5	5	7	5	1	2	5	6	5	5	7	4	3	2	3	4	2	6	6	6	7	7	7	6	7	7	4	6	2	7
b201+	1	14	4	7	7	6	7	7	5	5	6	7	5	7	6	6	1	6	5	5	5	7	7	1	4	7	3	7	6	7	5	5	6	6	6	5	1	5	1	6	4	6	7	7	7	6	6	6	7
b202+	1	13	1	4	5	7	6	5	4	7	5	6	3	6	7	6	4	4	3	5	4	6	4	3	1	7	4	4	4	7	6	5	3	4	1	1	3	4	4	4	4	4	4	7	3	3	5	4	3
b203+	0	13	6	7	4	5	7	7	5	6	4	7	6	5	7	3	6	7	6	1	6	6	6	6	4	3	7	4	6	7	6	6	7	5	3	3	7	7	7	7	7	7	7	7	7	7	7	6	7
b204+	1	12	3	3	6	4	7	5	3	5	6	6	5	7	4	5	5	5	5	4	7	6	3	3	4	6	4	3	5	3	6	6	6	5	5	5	3	6	4	4	4	5	4	5	7	7	6	5	5
b205+	0	13	3	4	5	5	6	6	2	2	6	7	7	4	7	2	4	1	5	2	2	7	6	1	2	6	7	7	7	6	6	5	4	4	5	2	7	7	7	7	7	7	7	7	7	6	6	6	7
b206+	0	14	5	6	6	5	7	6	7	4	7	7	6	6	2	4	4	1	6	4	6	7	7	2	4	7	1	7	7	4	5	6	2	2	5	2	3	4	7	5	3	3	7	6	4	6	5	2	3
b207+	1	13	2	7	6	4	7	7	5	6	7	7	5	7	7	7	6	7	4	6	3	7	4	5	4	7	3	3	6	1	5	1	5	4	5	4	5	7	7	7	7	7	7	7	7	7	7	7	7
b208+	1	13	6	4	6	7	7	7	3	6	7	7	5	5	7	5	6	6	3	7	6	7	5	2	1	6	1	6	6	5	6	6	5	6	4	5	5	6	6	5	7	6	6	7	7	5	5	7	6
b209+	1	13	4	5	7	5	7	7	3	7	7	7	7	7	7	7	7	5	7	7	7	7	7	4	2	7	1	7	7	1	7	7	7	7	7	1	3	7	6	7	4	4	7	7	1	1	7	7	7
b210+	0	13	6	5	5	7	5	6	3	7	6	4	7	4	7	3	3	7	7	7	5	7	3	1	4	7	3	5	6	7	6	4	4	5	4	4	7	7	5	7	7	6	5	7	4	5	7	4	5
b211+	1	13	7	7	7	7	7	7	6	7	4	1	6	7	7	6	6	4	7	7	3	7	6	6	3	7	6	5	6	7	7	6	6	6	5	5	4	6	5	6	6	6	7	7	6	6	5	7	5
b212+	0	13	4	4	7	4	5	7	4	4	7	1	7	4	7	5	4	5	4	6	3	7	4	4	4	7	4	5	7	1	7	7	7	4	4	6	5	5	5	5	5	5	6	5	5	5	7	5	5
b213+	0	13	3	5	6	1	6	6	5	2	5	5	4	5	6	4	4	4	5	5	2	6	4	2	5	6	6	3	5	6	4	2	4	5	5	5	4	5	4	5	5	5	5	5	5	5	5	4	5
b214+	0	13	5	6	5	4	7	7	3	6	6	6	7	7	6	7	4	7	7	5	5	7	7	3	5	6	4	7	6	7	6	5	6	5	5	5	6	6	6	6	6	6	6	6	7	6	7	6	7
b215+	0	13	4	3	6	4	7	7	3	3	7	5	7	7	4	7	4	7	7	7	6	7	2	4	4	7	7	7	6	1	7	4	6	5	5	5	4	7	2	6	6	6	6	7	7	7	7	6	6
b216+	0	13	3	4	6	5	7	6	6	6	7	6	6	6	4	7	5	4	6	6	5	7	4	4	5	6	2	6	6	6	6	6	6	5	4	5	7	7	6	6	6	6	6	6	6	6	6	7	6
b217+	0	13	4	5	3	4	3	6	3	5	4	7	6	5	3	5	3	2	6	4	7	5	5	1	6	4	5	6	5	3	5	3	4	3	4	4	6	6	5	5	5	5	6	7	6	7	6	7	6
b218+	1	15	4	6	5	4	7	7	4	4	7	7	4	4	4	4	4	4	4	4	4	4	4	4	4	4	4	4	4	4	4	4	4	4	4	4	4	5	1	2	3	5	4	4	4	4	4	4	4
b219+	1	15	7	4	7	2	2	4	1	4	6	5	3	4	3	4	4	4	4	1	4	5	7	6	4	7	3	3	4	4	5	7	2	3	4	4	3	3	2	1	4	2	1	5	3	2	1	6	3
b220+	1	15	3	4	7	4	7	5	4	7	7	7	7	7	7	4	2	6	4	5	1	7	7	1	3	7	6	7	7	4	7	4	4	7	6	2	2	5	4	2	1	1	6	6	4	2	3	1	2
b221+	1	16	2	6	1	7	5	4	2	5	3	6	3	4	4	5	5	5	4	5	4	3	5	3	3	5	3	4	4	7	3	3	1	2	2	7	5	4	2	1	3	3	3	3	3	3	3	3	3
b222+	1	16	7	3	3	7	7	4	2	4	7	7	3	5	1	7	6	5	3	7	1	7	4	4	2	6	3	7	4	1	2	5	3	6	4	4	2	1	2	1	4	1	3	5	2	1	2	2	2
b223+	1	15	1	7	1	7	7	1	7	7	1	7	1	7	7	7	1	7	1	7	1	1	1	7	1	1	7	7	1	7	1	1	2	1	2	1	1	1	1	1	1	1	1	1	1	1	1	1	1
b224+	1	16	7	7	4	7	7	7	5	7	7	7	5	7	7	6	7	4	5	7	3	7	4	6	3	7	7	6	3	7	4	6	2	5	6	5	5	7	6	7	5	6	6	7	5	5	5	5	5
b225+	0	15	7	4	2	3	4	4	3	3	3	3	7	3	4	3	6	5	5	1	5	5	4	3	3	1	3	5	3	3	3	3	4	4	4	4	4	4	4	4	4	4	4	4	4	4	4	4	4
b226+	1	15	3	4	5	3	6	6	4	6	7	6	6	4	7	4	3	3	6	4	6	7	6	6	6	7	4	4	6	2	4	2	4	4	4	4	4	6	5	4	5	5	5	6	6	5	5	5	4
b227+	1	16	6	2	6	4	7	6	5	3	6	2	6	3	6	2	5	4	5	7	7	4	5	6	5	6	3	2	6	2	6	6	2	1	2	2	6	3	1	1	2	7	4	4	4	2	3	3	2
b228+	1	14	4	5	7	4	7	7	7	4	7	4	7	7	7	5	7	7	4	7	7	7	5	5	4	6	2	5	7	7	6	7	3	3	3	4	7	7	3	4	4	3	5	7	5	7	7	4	7
b229+	1	12	4	3	5	2	5	7	4	6	6	6	6	3	4	3	3	5	3	3	5	4	3	4	3	5	4	4	5	2	4	6	4	4	6	3	4	4	2	4	6	6	6	7	6	5	3	5	4
b230+	1	14	6	4	5	5	7	6	4	4	6	6	6	6	5	4	2	5	4	3	3	4	1	5	5	3	4	6	3	2	4	5	3	3	3	4	2	6	5	4	3	2	2	2	3	4	5	4	2
b231+	1	13	7	4	7	3	6	7	4	4	5	1	7	6	7	1	7	4	7	7	1	6	6	4	2	5	4	6	5	6	7	7	5	1	2	2	3	3	1	4	3	6	4	7	2	7	4	3	1
b232+	1	12	5	4	7	1	7	4	5	1	5	4	5	7	4	1	1	1	7	7	4	7	7	1	6	2	4	7	7	1	4	5	1	2	4	5	5	4	4	5	5	4	5	5	5	5	5	5	5
b233+	0	14	2	3	2	6	7	7	3	2	4	5	6	4	7	6	2	4	3	5	4	6	7	5	6	3	4	6	5	4	6	3	4	1	4	4	3	4	4	4	5	5	5	4	3	5	6	4	5
b234+	1	14	7	2	7	3	7	7	6	2	7	7	7	7	3	7	7	1	7	2	7	6	7	2	7	7	1	1	7	1	7	7	6	5	7	3	7	4	2	4	4	5	6	6	5	7	7	6	7
b235+	0	13	2	7	4	3	2	7	7	7	3	7	5	1	7	5	1	7	4	6	5	4	4	7	4	5	7	4	3	4	5	1	4	4	4	5	5	5	4	5	6	6	7	7	6	7	5	6	4
b236+	1	12	6	5	6	5	7	6	4	6	6	4	6	6	6	5	7	6	6	7	4	7	4	7	6	7	5	6	7	6	6	4	2	7	6	6	4	6	4	5	4	4	4	4	4	5	6	5	6
b237+	0	13	1	4	4	2	6	6	3	2	4	4	5	1	7	2	2	3	5	3	7	4	2	5	5	5	2	6	3	1	4	2	6	2	2	3	6	5	4	4	6	7	6	6	5	7	7	7	6
b238+	1	14	6	4	7	1	2	7	2	6	7	3	7	3	2	2	1	2	7	1	7	7	7	1	7	7	2	7	7	1	6	6	1	2	2	2	2	2	7	7	7	7	7	7	4	6	5	2	3
b239+	0	12	1	4	3	2	4	7	4	2	3	6	6	4	5	3	2	5	6	4	2	3	7	3	3	3	4	4	5	2	5	6	3	4	4	4	4	3	4	5	5	6	7	4	5	5	5	5	5
b240+	1	13	5	5	5	4	6	6	3	4	7	6	6	5	7	1	3	6	6	6	1	7	6	1	6	6	3	6	6	7	7	6	6	4	4	6	5	5	6	5	5	5	6	6	7	6	5	5	7
b241+	1	13	6	1	7	1	2	7	2	1	7	1	7	1	1	1	7	1	7	1	7	7	7	1	7	7	1	1	7	1	7	7	6	4	5	4	5	4	5	5	5	7	6	7	6	6	6	6	5
b242+	0	14	6	5	7	4	2	7	6	2	7	3	7	1	7	2	6	5	5	5	5	5	7	3	5	7	1	2	7	1	7	7	3	4	3	4	4	4	4	4	4	4	7	7	7	7	7	7	7
b243+	1	14	4	4	6	4	5	5	4	3	5	4	5	4	5	3	5	4	5	5	5	5	4	3	5	4	4	3	3	3	3	5	4	5	5	4	5	5	4	5	4	5	5	5	5	5	4	4	5
b244+	1	14	4	5	6	5	7	7	3	7	5	6	3	7	7	3	5	4	5	2	2	7	3	3	5	7	4	4	6	7	3	3	2	5	3	4	5	5	6	6	5	5	6	7	6	6	6	6	4
b245+	1	14	2	5	5	6	6	6	5	6	4	5	5	6	6	6	5	5	4	5	4	5	6	3	4	6	6	6	6	4	5	5	5	5	5	5	5	2	4	5	5	5	5	5	6	6	6	5	4
b246+	1	12	6	5	7	4	7	7	4	2	6	4	6	5	7	4	6	5	7	7	4	7	4	6	3	7	5	7	5	7	6	6	7	5	5	5	5	5	4	5	6	5	5	5	5	6	6	6	5
b247+	0	15	1	6	4	3	6	4	2	6	5	6	6	4	6	4	2	2	6	4	2	6	3	2	4	6	2	4	4	2	2	1	5	5	4	5	5	5	4	4	4	5	4	7	6	6	7	5	5
b248+	1	12	4	4	5	4	2	4	4	4	4	2	4	4	5	2	4	6	4	4	4	4	4	4	5	4	4	3	5	4	4	5	4	4	4	4	4	4	4	4	4	4	4	4	4	4	4	4	4
b249+	1	14	4	3	3	5	4	3	5	5	7	2	4	1	4	5	7	4	1	4	4	3	3	5	1	4	1	7	5	4	1	4	4	4	1	6	4	2	7	3	5	5	2	5	4	2	3	7	3
b250+	1	13	4	7	4	6	2	5	5	4	6	5	5	5	3	5	6	6	6	6	6	2	6	6	6	2	2	6	6	6	6	2	2	6	2	6	2	6	2	6	2	6	2	6	2	6	2	6	2
b251+	1	15	1	3	7	6	7	7	1	7	5	7	5	7	6	7	5	1	3	5	5	7	4	7	4	5	1	5	5	3	6	7	5	7	6	7	3	3	3	4	1	1	5	4	5	4	5	6	4
b252+	0	14	2	7	2	4	4	6	5	5	4	5	5	5	6	5	2	7	4	3	5	4	6	3	7	3	5	4	3	5	6	7	5	1	5	2	5	6	2	3	5	1	3	7	3	4	4	2	7
b253+	0	15	2	7	3	4	5	5	4	5	3	6	6	1	7	1	3	6	6	2	5	5	3	4	6	3	3	4	2	4	1	2	4	3	4	3	4	4	4	4	4	3	4	5	4	4	5	4	4
b254+	1	15	1	4	1	1	7	4	6	4	1	4	6	1	7	1	1	4	2	2	4	1	1	7	2	2	4	4	3	4	3	1	4	3	3	3	3	3	3	3	1	2	3	4	3	4	4	4	4
b255+	1	13	3	2	6	4	4	7	6	3	2	3	7	5	4	6	2	5	6	4	3	4	5	1	3	3	1	2	3	1	5	3	5	5	5	5	4	5	4	3	1	5	5	3	6	7	6	6	5
b256+	1	13	4	6	5	3	4	5	4	5	5	4	5	4	4	4	4	4	4	4	5	5	4	4	4	5	4	5	4	4	4	4	6	5	5	6	5	6	5	6	5	4	5	6	5	5	5	5	5
b257+	0	13	2	6	1	7	7	6	1	7	5	7	7	6	7	1	2	2	4	1	5	4	6	3	4	3	7	2	6	3	1	1	6	4	4	4	4	5	2	4	4	4	3	4	5	6	6	5	5
b258+	1	14	4	6	7	3	7	6	5	3	7	5	6	7	6	3	6	2	6	7	7	7	4	3	2	7	6	6	7	6	3	4	7	6	7	7	2	3	4	4	4	4	5	5	7	5	5	5	6
b259+	0	14	6	7	4	2	7	7	5	4	5	7	7	2	2	6	1	7	7	2	6	5	5	7	4	6	1	1	5	2	7	1	6	5	6	7	7	7	7	6	5	6	6	6	6	7	7	7	7
b260+	0	14	5	1	2	6	4	7	6	3	5	3	5	2	6	2	2	7	6	2	7	7	2	2	7	7	4	1	5	1	6	3	2	3	1	2	3	5	4	4	5	6	5	5	6	6	6	5	5
b261+	1	15	7	3	7	4	7	6	1	4	2	7	7	7	6	7	7	7	2	7	3	7	6	3	3	7	4	6	6	3	6	4	2	5	3	3	7	7	5	6	5	4	7	7	2	4	5	5	5
b262+	1	15	7	1	4	2	7	7	7	7	7	7	7	7	7	7	7	7	7	7	7	7	6	1	7	7	2	7	7	1	7	7	5	5	7	6	4	7	6	5	5	7	6	6	7	7	6	6	6
b263+	1	12	7	1	3	2	7	7	4	7	7	7	6	3	7	6	6	6	6	1	1	7	7	3	6	7	3	3	6	7	7	7	1	7	7	7	5	7	7	7	7	7	7	7	7	7	7	7	7
b264+	1	15	6	5	6	2	7	7	3	4	6	7	4	7	7	7	6	2	7	1	7	7	4	1	7	7	2	3	6	1	7	7	5	3	5	5	5	5	5	5	5	7	5	5	5	7	5	5	5
b265+	1	15	3	7	5	6	7	6	4	7	7	6	6	6	7	6	2	3	5	5	5	7	5	6	4	7	3	7	6	6	5	4	4	4	4	4	4	4	4	4	4	4	4	4	4	4	4	4	4
b266+	0	15	6	3	5	4	6	6	5	7	4	2	6	4	7	4	4	6	4	5	5	6	5	5	4	6	4	1	6	1	4	6	5	4	3	5	4	6	5	4	5	4	5	5	5	4	5	5	4
b267+	0	18	5	4	4	4	2	4	4	3	6	3	5	3	3	1	5	2	6	2	6	5	5	1	6	6	2	2	7	3	4	6	5	4	5	5	5	4	5	4	6	3	5	6	3	5	4	3	5
b268+	1	14	6	5	1	2	6	7	4	2	5	4	7	4	2	6	1	1	6	1	3	6	3	1	3	3	7	3	4	4	7	7	6	6	5	5	5	6	6	5	6	7	7	7	5	7	6	6	6
c1+	0	14																															5	3	4	3	7	7	7	6	6	7	7	7	5	4	7	4	5
c2+	1	14																															4	3	5	4	5	7	6	6	6	3	6	7	7	7	6	5	6
c3+	1	13																															6	3	5	6	5	6	5	7	5	7	7	6	6	6	7	6	7
c4+	1	14																															5	6	3	6	6	6	6	5	6	5	7	7	7	7	6	4	6
c5+	1	14																															6	5	3	7	5	5	5	7	6	7	6	7	4	4	5	4	4
c6+	1	13																															6	5	5	5	6	6	7	6	7	6	7	7	6	5	7	4	7
c7+	0	13																															5	5	6	5	7	7	7	4	5	6	5	7	7	7	7	6	6
c8+	0	14																															5	5	5	4	6	5	3	5	5	5	4	7	4	5	6	3	5
c9+	1	12																															3	6	6	6	6	5	4	6	5	6	5	7	4	6	6	6	7
c10+	0	14																															6	6	6	6	7	7	6	6	7	7	6	7	7	7	7	7	6
c11+	1	12																															3	7	4	4	1	3	6	2	5	1	4	1	4	3	7	1	4
c12+	1	14																															3	4	4	4	5	5	6	3	5	3	6	7	4	4	6	5	4
c13+	1	14																															7	5	5	5	5	5	5	5	6	5	5	7	4	4	6	7	7
c14+	0	12																															2	1	1	1	1	4	4	4	2	1	1	3	3	2	5	1	3
c15+	0	14																															6	7	7	7	6	6	6	7	7	4	7	7	6	7	7	1	1
c16+	0	12																															4	5	4	4	5	5	5	5	7	6	7	6	6	6	7	6	7
c17+	1	12																															7	7	6	7	4	5	7	5	4	4	5	5	6	7	7	7	7
c18+	1	12																															6	6	5	5	4	5	5	6	5	6	7	7	6	5	5	4	6
c19+	0	12																															7	7	7	5	2	3	3	4	3	7	4	4	7	6	7	7	7
c20+	1	12																															2	4	4	5	4	5	5	5	4	5	7	7	4	5	5	2	4
c21+	0	12																															4	6	5	6	4	5	7	6	7	6	7	7	6	5	6	5	5
c22+	1	12																															7	7	3	7	7	7	7	6	7	3	7	7	7	4	7	7	4
c23+	1	15																															6	3	1	3	4	5	5	6	5	5	5	7	1	5	7	2	6
c24+	1	12																															5	7	5	3	2	5	5	5	3	2	1	7	3	7	7	7	7
c25+	0	12																															7	7	5	7	3	4	6	6	2	2	7	7	7	7	2	5	2
c26+	0	12																															4	4	5	6	6	7	7	5	6	5	6	6	6	6	6	5	6
c27+	0	12																															5	7	5	5	6	7	7	6	7	7	6	7	7	4	7	5	6
c28+	0	12																															6	6	5	5	6	6	7	7	7	7	7	6	7	6	6	5	7
c29+	1	13																															4	4	4	3	4	6	6	6	7	7	7	7	7	5	6	5	6
c30+	0	12																															7	7	7	7	4	4	4	4	4	7	4	7	5	4	7	4	4
c31+	1	14																															5	4	4	4	4	7	5	4	5	3	4	6	2	2	6	3	4
c32+	1	13																															7	6	5	7	7	7	6	6	5	6	6	7	5	6	6	6	5
c33+	1	12																															5	4	2	6	7	7	7	7	5	6	7	5	4	6	7	7	7
c34+	1	13
c35+	0	13
c36+	0	13																															7	7	7	6	6	7	7	7	6	7	6	7	6	7	7	7	7
c37+	0	13																															6	6	4	4	7	7	5	6	7	6	6	7	7	6	6	7	7
c38+	1	13																															5	6	6	5	4	4	4	4	7	4	5	7	4	5	7	3	4
c39+	1	13																															6	7	3	5	6	6	6	5	7	7	7	7	6	6	7	7	5
c40+	1	13																															4	4	2	4	3	3	3	4	3	3	3	4	5	5	5	5	5
c41+	1	13																															2	6	6	6	1	1	2	2	3	2	2	1	4	4	5	5	5
c42+	1	13																															6	6	6	4	3	4	5	5	6	3	5	4	7	6	6	5	6
c43+	0	13																															4	5	4	6	5	5	4	4	5	4	5	7	5	5	5	5	5
c44+	0	13																															5	5	4	3	6	3	3	5	6	5	5	2	6	5	7	5	5
c45+	1	15																															5	5	4	4	4	5	5	6	6	6	7	7	6	7	7	6	6
c46+	1	13																															7	7	6	7	6	7	7	6	4	5	7	7	7	6	7	7	6
c47+	1	13																															1	2	2	3	3	3	1	2	2	5	5	5	3	4	5	2	2
c48+	1	17																															5	4	6	4	5	6	3	5	4	2	6	5	4	4	5	3	5
c49+	0	13																															7	5	6	4	5	7	7	6	7	6	6	6	7	6	6	5	6
c50+	0	15																															6	7	7	6	7	7	7	7	7	7	7	7	6	6	7	7	7
c51+	1	15																															4	2	2	3	2	2	2	2	2	2	2	2	2	3	3	2	2
c52+	0	15																															6	5	3	4	6	7	4	4	5	6	6	7	6	6	6	5	6
c53+	1	13																															6	6	6	6	6	6	6	6	7	4	7	7	4	4	6	4	7
c54+	0	15																															5	4	6	5	7	5	4	5	4	6	6	7	7	7	7	6	5
c55+	0	15																															2	4	4	4	5	6	2	4	3	1	1	6	4	6	6	5	4
c56+	0	15																															5	6	5	6	3	4	3	4	2	4	4	4	6	5	6	5	7
c57+	0	15																															5	3	3	3	5	5	5	5	4	4	5	6	6	5	6	4	6
c58+	1	15																															5	5	5	5	5	4	6	4	6	6	6	7	4	4	5	4	6
c59+	1	15																															6	4	4	4	5	6	5	5	6	4	4	5	6	7	7	5	4
c60+	1	15																															5	5	3	2	5	6	7	5	6	7	6	7	7	4	7	3	7
c61+	1	15																															6	6	5	6	5	5	5	4	4	4	5	5	5	5	5	5	5
c62+	1	16																															3	3	4	3	5	6	7	7	6	5	7	7	4	7	7	5	5
c63+	0	16																															5	4	4	3	6	6	5	5	5	5	6	7	5	6	7	5	5
c64+	0	14																															2	5	4	4	4	4	4	4	4	4	4	6	4	6	4	5	4
c65+	0	15																															1	7	2	2	5	5	5	6	6	7	7	6	7	7	7	6	7
c66+	0	13																															6	5	6	6	7	6	4	5	3	3	5	5	5	4	5	4	5
c67+	1	15																															5	5	5	4	6	7	7	7	7	6	7	7	4	5	5	5	6
c68+	0	16																															5	7	4	7	7	1	4	4	4	6	6	2	7	7	7	7	7
c69+	1	15																															6	6	7	6	7	7	7	7	7	7	7	7	7	6	7	6	6
c70+	0	15																															5	5	5	5	5	5	5	5	7	4	7	5	5	5	5	7	7
c71+	1	15																															5	5	6	6	7	7	7	7	7	7	6	7	6	7	7	6	5
c72+	1	15																															5	6	5	5	7	7	7	7	7	6	6	7	6	6	6	6	5
c73+	0	15																															5	5	5	5	4	4	4	5	5	4	4	5	5	6	5	5	5
c74+	0	16																															5	5	5	5	6	7	7	6	7	7	6	7	6	6	6	6	6
c75+	0	15																															4	3	3	3	5	5	5	4	4	4	4	5	5	5	5	5	3
c76+	1	15																															6	7	6	7	6	7	7	6	4	7	5	2	5	7	7	5	4
c77+	1	15																															6	7	5	6	6	6	5	6	7	6	5	7	6	6	6	6	6
c78+	1	14																															3	7	5	1	2	5	5	3	6	4	4	2	5	5	4	4	4
c79+	1	13																															5	5	5	5	5	5	5	4	5	5	5	5	5	5	5	4	5
c80+	1	12																															7	7	7	7	7	7	7	7	7	7	7	7	5	7	7	7	7
c81+	1	12																															4	4	3	5	4	5	5	6	6	6	4	5	5	6	6	5	4
c82+	1	12																															4	6	5	5	6	7	7	7	7	5	7	7	6	6	5	6	6
c83+	0	12																															4	5	4	4	7	4	4	4	7	5	5	5	7	6	7	7	7
c84+	0	12																															6	7	5	6	6	7	6	6	6	7	6	7	7	7	7	7	6
c85+	1	12																															4	5	5	5	4	4	4	6	6	6	7	7	5	5	6	4	4
c86+	0	12																															4	4	4	4	4	3	3	3	4	4	3	3	4	4	4	4	5
c87+	0	12																															1	2	4	6	4	7	7	7	7	7	6	7	7	4	7	5	4
c88+	1	13																															1	3	2	3	1	7	1	4	1	4	1	5	3	1	1	7	4
c89+	0	12																															3	4	1	4	7	1	1	3	5	4	5	4	6	6	7	6	5
c90+	1	12																															4	4	5	4	4	5	5	5	5	5	6	7	5	5	5	4	4
c91+	0	12																															4	2	3	2	5	3	2	2	5	4	1	1	6	5	7	7	4
c92+	1	12																															3	3	3	2	6	6	5	4	4	3	4	4	2	1	4	1	2
c93+	1	13																															6	4	4	6	4	6	6	6	6	6	6	7	7	6	7	5	7
c94+	1	12																															1	1	1	7	7	7	3	1	1	3	3	7	7	7	7	7	4
c95+	0	12																															4	5	4	6	5	6	6	6	6	6	5	7	6	5	7	6	6
c96+	0	12																															4	3	1	2	5	4	5	5	6	6	6	5	4	4	3	4	5
c97+	0	14																															5	6	6	5	4	7	5	4	5	5	5	7	6	4	6	5	6
c98+	0	13																															4	5	5	4	1	1	2	1	1	2	1	1	1	1	1	3	4
c99+	1	16																															6	4	4	5	5	6	6	4	4	5	4	4	5	4	5	4	4
c100+	0	14																															5	5	4	3	6	6	6	4	5	5	4	6	7	5	7	6	5
c101+	1	13																															4	6	5	5	7	7	7	5	5	7	6	7	7	7	7	6	6
c102+	0	13																															5	6	5	5	7	6	6	5	6	6	7	7	5	5	5	4	4
c103+	0	13																															4	3	4	5	4	5	5	4	5	5	4	5	5	5	7	5	5
c104+	0	14																															5	5	7	7	7	5	5	5	5	7	5	6	6	7	7	7	7
c105+	0	15																															2	2	2	2	6	3	3	6	4	2	5	2	6	6	7	5	6
c106+	0	13																															7	6	7	6	6	6	6	6	7	6	5	6	5	4	6	5	7
c107+	1	13																															2	4	3	3	4	6	5	4	4	3	5	5	5	5	5	4	7
c108+	1	13																															2	6	4	6	6	7	7	7	7	7	7	7	2	7	7	3	3
c109+	0	14																															5	3	4	5	5	5	4	4	4	5	5	4	5	5	5	4	4
c110+	0	14																															5	5	6	5	4	5	5	6	6	6	6	5	7	7	6	6	5
c111+	0	13																															6	6	6	6	4	2	1	4	1	4	1	2	6	6	5	7	5
c112+	0	15																															5	6	4	6	7	7	6	7	7	7	6	7	7	7	7	4	5
c113+	0	13																															4	6	5	5	7	7	6	6	6	6	6	7	7	6	6	7	7
c114+	0	13																															6	5	4	5	6	6	6	6	6	6	6	7	5	6	6	5	7
c115+	0	13																															5	5	5	5	5	6	7	6	5	5	7	7	5	6	6	5	5
c116+	0	13																															6	5	5	5	6	6	6	6	6	6	6	6	6	6	6	5	7
c117+	0	13																															4	4	4	5	5	6	3	5	6	5	6	7	5	5	7	4	4
c118+	1	13																															5	4	3	3	5	5	4	5	4	4	5	7	6	5	5	4	4
c119+	0	13																															4	1	2	3	3	5	3	5	2	3	1	5	1	2	6	4	2
c120+	0	12																															4	4	7	5	7	7	5	5	6	7	5	7	7	7	7	6	7
c121+	1	12																															5	3	3	5	5	5	4	5	4	1	5	7	3	1	5	1	4
c122+	0	13																															3	4	5	5	4	4	4	5	5	5	5	5	7	7	7	5	7
c123+	0	12																															5	4	6	3	6	6	6	5	6	6	6	7	6	5	6	4	6
c124+	0	13																															4	5	5	4	6	5	6	6	6	6	6	7	6	6	7	6	7
c125+	1	12																															7	4	5	4	7	7	7	7	7	7	7	7	7	7	7	5	7
c126+	0	12																															5	5	4	4	5	5	5	7	4	5	5	7	5	5	5	4	5
c127+	0	12																															5	4	2	3	3	7	4	3	3	3	3	7	6	6	7	5	5
c128+	0	12																															7	7	7	7	4	7	7	7	7	7	7	7	4	4	7	7	4
c129+	0	12																															2	6	2	5	6	7	5	4	6	5	5	7	4	6	7	7	5
c130+	0	12																															4	4	4	5	6	6	5	5	6	6	6	7	6	6	6	6	5
c131+	1	12																															5	5	3	4	4	3	3	5	7	2	7	3	2	5	7	5	7
c132+	1	12																															7	5	5	7	6	7	7	7	2	6	7	7	7	7	7	6	6
c133+	1	12																															5	4	5	4	3	4	3	6	4	5	3	5	6	4	4	4	4
c134+	1	12																															7	6	4	1	2	5	3	7	4	2	5	4	3	2	2	1	2
c135+	0	12																															7	6	6	6	5	7	5	6	5	6	6	7	7	7	7	7	7
c136+	1	15																															6	4	4	4	3	5	5	5	4	4	6	6	4	5	5	4	4
c137+	0	14																															6	6	5	5	7	7	7	7	6	7	5	5	6	5	6	6	6
c138+	0	14																															5	6	5	6	6	7	6	6	7	7	6	7	7	6	7	6	6
c139+	1	14																															5	4	5	4	4	5	5	4	5	5	5	6	5	6	5	5	6
c140+	1	14																															4	5	2	3	4	5	4	5	4	6	5	6	4	5	4	4	4
c141+	0	14																															5	5	5	5	5	5	4	6	5	5	4	6	5	5	6	4	5
c142+	0	14																															3	4	3	4	4	6	5	4	5	4	4	5	7	6	5	6	5
c143+	0	14																															6	2	4	2	5	6	5	4	5	5	5	5	5	6	5	5	5
c144+	0	14																															2	3	2	1	6	5	4	5	5	5	4	5	5	6	6	6	5
c145+	0	14																															4	5	5	5	6	6	3	5	5	5	4	7	6	6	7	3	7
c146+	0	14																															5	5	5	4	5	6	5	5	7	5	6	5	5	6	6	7	5
c147+	0	14																															4	5	4	5	6	6	5	6	5	5	5	7	4	4	5	3	6
c148+	0	14																															4	5	4	4	6	5	5	5	5	5	5	7	5	5	7	4	6
c149+	1	15																															5	4	3	4	1	3	3	5	4	4	5	5	3	4	4	4	4
c150+	0	14																															4	4	5	4	5	6	6	6	6	5	5	6	4	6	6	5	1
c151+	0	14																															4	4	4	4	6	5	5	4	4	4	5	5	5	5	7	6	5
c152+	1	14																															4	5	5	3	3	5	5	5	5	4	5	6	5	5	5	5	6
c153+	0	14																															4	5	5	5	6	7	6	6	6	7	6	7	7	5	7	5	5
c154+	0	14																															5	5	5	6	5	6	6	6	6	6	6	5	7	6	7	5	6
c155+	0	17																															6	4	4	4	5	7	6	7	7	6	7	7	5	6	7	6	7
c156+	1	14																															3	2	4	2	5	4	5	4	5	3	5	6	6	7	7	6	7
c157+	0	14																															7	4	5	5	7	7	7	7	7	7	7	7	7	7	7	7	7
c158+	0	14																															7	7	6	6	6	6	6	6	7	7	6	6	7	7	7	7	7
c159+	1	14																															1	7	7	7	6	6	6	6	6	7	6	7	7	7	7	7	7
c160+	1	14																															4	4	4	4	5	3	3	4	4	4	4	5	5	5	5	5	4
c161+	1	14																															5	4	5	5	4	5	5	6	6	6	6	6	6	6	6	6	6
c162+	1	14																															5	4	4	4	4	5	5	5	5	4	7	7	5	4	5	4	5
c163+	1	14																															5	5	5	6	4	5	5	5	5	5	5	5	5	5	5	5	5
c164+	1	14																															6	4	3	3	6	6	5	5	6	7	6	7	5	6	7	5	5
c165+	1	14																															5	7	7	6	6	7	5	6	6	6	7	7	7	6	6	7	7
c166+	1	13																															6	6	4	4	5	7	4	4	4	4	5	7	4	3	5	3	5
c167+	1	14																															6	6	6	6	4	4	5	5	4	4	5	5	4	5	6	4	5
c168+	0	14																															6	6	6	6	6	6	6	6	6	6	6	6	7	7	7	7	7
c169+	0	14																															6	6	6	6	6	6	6	6	6	6	6	6	7	7	7	7	7
c170+	0	14																															7	7	7	7	7	7	7	7	7	4	7	7	7	7	7	7	7
c171+	0	14																															5	4	4	4	7	6	6	4	4	5	3	3	5	5	5	5	5
c172+	1	16																															6	5	5	5	4	5	6	7	6	6	6	6	6	4	6	5	4
c173+	1	15																															5	5	5	5	4	6	6	5	5	6	6	7	3	5	6	2	5
c174+	0	14																															5	5	4	5	5	6	6	6	6	5	5	7	5	5	6	5	6
d1+	1	13																															4	4	4	4	4	4	4	4	4	4	4	4	4	4	4	4	4
d2+	1	12																															4	7	5	1	4	2	4	4	4	4	4	4	5	7	6	5	6
d3+	1	13																															7	7	7	7	7	7	7	7	7	7	4	7	7	7	7	7	7
d4+	1	12																															7	7	7	7	7	7	7	7	7	7	7	7	7	7	7	7	7
d5+	1	12																															5	5	3	4	7	7	6	5	4	5	5	5	7	6	7	6	7
d6+	1	12																															4	5	5	7	2	1	3	4	3	4	5	7	5	5	4	3	7
d7+	0	12																															6	6	5	5	5	7	5	5	6	7	7	7	7	7	7	7	7
d8+	1	12
d9+	1	12																															6	2	5	6	5	7	7	7	6	5	7	5	7	5	7	5	3
d10+	1	12																															4	4	1	7	6	4	3	5	5	5	1	4	7	3	4	1	7
d11+	1	14
d12+	0	12																															4	5	3	5	7	7	7	6	6	4	5	5	6	7	6	6	6
d13+	0	12																															1	1	2	1	6	1	2	1	2	4	2	3	5	7	7	6	5
d14+	1	13																															4	3	4	4	3	4	1	5	5	5	6	5	1	6	5	2	1
d15+	0	12																															3	5	6	5	6	5	4	4	4	3	4	4	7	7	6	6	5
d16+	1	13																															6	5	5	5	5	5	5	5	5	5	5	5	5	5	5	5	5
d17+	0	12																															5	3	4	4	5	4	5	6	6	5	5	4	5	7	6	6	6
d18+	0	13																															1	2	4	2	5	5	4	1	3	2	2	4	3	3	4	4	5
d19+	1	12																															4	4	4	4	5	6	6	5	5	4	5	4	5	5	6	5	4
d20+	1	12																															5	5	6	5	1	3	4	5	4	6	5	5	5	5	5	5	6
d21+	1	13																															3	7	6	4	5	7	5	7	6	4	7	6	7	7	7	5	7
d22+	1	21
d23+	0	12
d24+	0	13
d25+	0	13
d26+	0	12																															4	4	4	5	4	4	5	5	4	5	4	5	5	5	5	5	5
d27+	0	12																															4	4	7	5	1	3	4	6	1	3	4	6	2	7	7	5	7
d28+	0	12																															2	6	4	4	4	5	5	5	3	4	3	5	5	5	5	6	4
d29+	0	12																															5	4	4	4	6	4	4	4	5	5	4	7	5	6	6	6	6
d30+	1	12																															7	7	7	7	7	7	7	7	7	7	5	4	7	1	7	7	7
d31+	0	12
d32+	1	12																															6	3	6	6	5	3	5	4	3	3	5	5	3	4	2	4	4
d33+	0	13
d34+	0	12
d35+	1	13																															5	5	5	6	3	4	2	6	5	4	5	7	2	6	5	5	4
d36+	1	14																															7	7	7	7	4	7	5	7	4	5	5	7	7	7	7	7	7
d37+	1	13																															4	1	6	4	3	1	3	6	5	2	5	5	4	3	5	7	7
d38+	0	12
d39+	1	12																															4	5	5	5	6	6	5	5	5	4	4	7	5	6	5	5	5
d40+	0	13																															6	5	4	5	6	6	2	3	3	4	3	6	4	7	7	5	4
d41+	0	13
d42+	0	12																															6	4	5	4	4	5	4	4	4	4	4	5	5	5	5	5	5
d43+	1	12																															5	6	5	6	5	7	5	5	5	7	6	7	7	6	7	6	5
d44+	0	12																															5	5	4	6	6	4	4	4	3	5	4	4	7	6	7	5	7
d45+	0	12																															6	4	6	5	4	4	4	5	7	7	6	7	6	6	6	6	6
d46+	1	12																															4	5	1	1	4	4	6	4	5	3	7	7	5	7	7	4	4
d47+	1	13																															5	6	6	7	4	7	5	4	5	5	6	7	6	7	7	7	7
d48+	1	12																															4	4	4	4	4	4	4	4	4	4	4	4	4	4	4	4	5
d49+	0	12																															4	4	4	5	4	5	5	5	5	6	5	6	5	5	5	6	6
d50+	0	12																															5	6	6	7	5	6	5	5	5	5	6	7	5	7	6	4	6
d51+	1	12																															3	6	4	4	4	7	5	5	4	4	4	7	6	4	7	5	4
d52+	0	12																															5	5	5	5	6	5	5	7	7	4	7	7	7	7	6	7	7
d53+	1	13																															6	5	5	6	5	6	4	4	4	6	5	7	6	5	5	5	4
d54+	0	12																															5	5	4	5	4	6	4	6	5	4	7	6	7	7	7	7	6
d55+	1	12																															3	4	2	4	1	2	3	2	3	4	3	3	6	5	2	4	6
d56+	1	13																															5	5	5	6	4	6	5	6	5	5	6	6	5	6	6	6	6
d57+	0	13																															3	5	5	5	5	4	4	5	3	5	4	3	4	5	5	5	5
d58+	1	12																															3	6	7	6	5	4	3	4	4	3	6	7	3	4	5	6	4
d59+	1	12																															5	4	4	5	6	5	4	5	5	3	7	5	5	6	4	5	4
d60+	0	12																															5	6	6	6	5	6	5	5	5	6	5	6	7	7	7	7	7
d61+	0	13																															4	5	5	5	6	6	5	5	5	5	5	5	5	5	5	5	5
d62+	1	13																															4	6	7	6	5	4	6	7	6	7	7	6	7	7	7	7	7
d63+	1	12																															5	6	6	7	3	5	5	5	5	4	4	7	4	5	6	5	5
d64+	1	12																															7	7	7	7	4	5	6	7	7	5	7	7	6	6	6	6	5
d65+	0	12																															5	4	4	6	6	6	4	3	4	5	4	7	7	7	7	5	6
d66+	0	12																															5	6	7	6	6	6	6	5	6	7	7	7	6	7	7	7	7
d67+	1	12																															5	4	4	4	3	5	4	4	4	5	4	7	4	4	5	5	4
d68+	0	14																															6	5	6	5	4	5	5	5	7	7	6	7	6	6	5	6	5
d69+	1	12																															4	4	4	5	4	5	5	5	5	4	5	6	7	5	6	6	6
d70+	0	13																															4	4	4	4	6	4	4	4	5	5	4	5	6	6	6	5	6
d71+	0	12																															6	7	7	7	5	7	5	6	6	5	4	7	6	7	7	7	6
d72+	1	13																															2	5	4	4	4	2	1	5	6	6	5	4	2	7	6	4	4
d73+	1	13																															3	4	4	4	4	4	4	3	3	2	2	5	3	4	5	3	3
d74+	1	12																															4	4	4	2	5	4	2	1	1	4	1	6	4	6	4	5	4
d75+	0	14																															4	5	2	3	6	7	6	6	7	6	5	7	4	5	5	5	5
d76+	1	13																															2	5	4	4	5	6	6	5	6	7	5	3	5	3	3	4	6
d77+	0	12																															5	6	7	7	2	7	4	7	4	6	6	5	6	4	7	4	5
d78+	1	12																															5	5	5	5	5	6	6	5	6	6	7	7	6	6	6	6	6
d79+	1	12																															7	1	1	2	5	7	6	6	3	1	6	4	4	7	5	4	1
e 1 +	1	12
e2+	1	12
e3+	1	12
e4+	1	12
e5+	1	12
e6+	1	12
e7+	1	12
	1	12
	1	12
	1	12
	1	12
	1	12
	1	12
	1	12
	1	12
	1	12
	1	12
	1	12
	1	12
	1	12
	1	12
	1	12
	1	13
	1	13
	1	13
	1	13
	1	13
	1	13
	1	13
	1	13
	1	13
	1	13
	1	13
	1	13
	1	13
	1	13
	1	13
	1	13
	1	13
	1	13
	1	13
	1	13
	1	13
	1	13
	1	13
	1	13
	1	13
	1	13
	1	13
	1	13
	1	13
	1	13
	1	13
	1	13
	1	13
	1	13
	1	13
	1	13
	1	13
	1	13
	1	13
	1	13
	1	13
	1	13
	1	13
	1	13
	1	13
	1	13
	1	13
	1	13
	1	14
	1	14
	1	14
	1	14
	1	14
	1	14
	1	14
	1	14
	1	14
	1	14
	1	14
	1	14
	1	14
	1	14
	1	14
	1	14
	1	14
	1	14
	1	14
	1	14
	1	14
	1	14
	1	14
	1	14
	1	14
	1	14
	1	14
	1	14
	1	14
	1	14
	1	14
	1	14
	1	14
	1	14
	0	14
	0	14
	0	14
	0	14
	0	14
	0	14
	0	14
	0	14
	0	14
	0	14
	0	14
	0	14
	0	14
	0	14
	1	14
	0	14
	0	14
	0	14
	1	14
	0	14
	0	14
	0	14
	0	14
	0	14
	0	14
	0	14
	0	14
	0	14
	0	14
	1	15
	1	15
	1	15
	1	15
	1	15
	1	15
	1	15
	1	15
	1	15
	1	15
	1	15
	1	15
	1	15
	1	15
	1	15
	1	15
	0	15
	1	15
	0	15
	0	15
	0	15
	0	15
	0	15
	0	15
	0	15
	0	15
	0	15
	0	15
	0	15
	0	15
	0	15
	0	15
	0	15
	0	15
	0	15
	0	15
	0	15
	0	15
	0	15
	0	15
	0	15
	0	15
	0	15
	1	16
	1	16
	1	16
	1	16
	1	16
	1	16
	1	16
	1	16
	1	16
	1	16
	1	16
	1	16
	1	16
	1	16
	1	16
	0	16
	0	16
	0	16
	0	16
	0	16
	0	16
	0	16
	0	16
	0	16
	0	16
	0	16
	0	16
	0	16
	0	16
	0	16
	0	16
	0	16
	1	17
	1	17
	1	17
	1	17
	1	17
	1	17
	0	17
	0	17
	0	17
	0	17
	0	17
	0	17
	0	17
	1	18
	1	18
e224+	1	18
f1+	0	13
	1	13
	0	13
	1	13
	0	13
	1	13
	1	13
	1	13
	1	13
	0	13
	0	13
	1	13
	0	13
	1	13
	1	13
	0	13
	0	13
	0	13
	1	13
	0	13
	0	13
	0	13
	1	13
	1	13
	0	13
	1	14
	0	14
	1	14
	1	14
	0	14
	0	14
	0	14
	0	14
	1	14
	1	14
	1	14
	1	14
	1	14
	1	14
	1	14
	1	14
	1	14
	0	14
	0	14
	1	14
	1	14
	1	14
	1	14
	1	14
	1	14
	0	14
	0	14
	1	14
	1	14
	0	14
	0	14
	1	14
	0	14
	0	14
	1	14
	1	14
	1	14
	1	14
	1	14
	1	14
	0	14
	0	14
	0	14
	1	14
	0	14
	0	14
	0	15
	1	15
	1	15
	1	15
	1	15
	0	15
	0	15
	1	15
	1	15
	1	15
	1	15
	0	15
	1	15
	1	15
	1	15
	1	15
	1	15
	1	15
	1	15
	1	15
	0	15
	1	15
	0	15
	0	15
	0	15
	1	15
	1	15
	1	15
	0	15
	1	15
	0	15
	0	15
	0	15
	1	15
	0	15
	1	16
	1	16
	1	16
	1	16
	1	16
	1	16
	1	16
	1	16
	1	16
	1	16
	1	16
	1	17
	1	17
	1	17
	1	17
	1	17
	1	17
	0	17
	0	17
	1	17
	1	18
	1	18
	1	18
[truncated: 53 more columns]
